# Supplementary material for: 7-Isopropyl-1,4a-dimethyl-1,2,3,4,4a,5,6,7,8,9,10,10a-dodeca­hydro­phenan­threne-1-carboxylic acid
Source: Acta Crystallogr Sect E Struct Rep Online. 2009 Oct 23;65(Pt 11):o2804. doi: 10.1107/S1600536809042305 (PMC2971422; doi:10.1107/S1600536809042305)
Supplement: Supplementary file 1 [file e-65-o2804-sup1.cif]

##############################################################################
###                                                                        ###
###        Electronic paper (Acta Crystallographica Section E)             ###
###                                                                        ###
##############################################################################
#                                                                            #
# This CIF contains the data in a paper accepted for publication in Acta     #
# Crystallographica Section E. It conforms to the requirements of Notes      #
# for Authors for Section E, and has been peer reviewed under the auspices   #
# of the IUCr Commission on Journals.                                        #
#                                                                            #
# Full details of the Crystallographic Information File format               #
# are given in the paper "The Crystallographic Information File (CIF):       #
# a New Standard Archive File for Crystallography" by S. R. Hall, F. H.      #
# Allen and I. D. Brown [Acta Cryst. (1991), A47, 655-685].                  #
#                                                                            #
# The current version of the core CIF dictionary is obtainable from          #
# ftp://ftp.iucr.org/pub/cif_core.dic. The current version number is 2.4.    #
#                                                                            #
# Software is freely available for graphical display of the structure(s) in  #
# this CIF.  For information consult the CIF home page http://www.iucr.org/  #
# cif/home.html                                                              #
#                                                                            #
# This file may be used for bona fide research purposes within the           #
# scientific community so long as proper attribution is given to the journal # 
# article from which it was obtained.                                        #
#                                                                            #
##############################################################################
                                             
data_I
_audit_creation_method     SHELXL-97
_chemical_name_systematic
;
7-Isopropyl-1,4a-dimethyl-1,2,3,4,4a,5,6,7,8,9,10,10a-
dodecahydrophenanthrene-1-carboxylic acid
;
_chemical_name_common     ?
_chemical_formula_moiety     'C20 H32 O2'
_chemical_formula_sum     'C20 H32 O2'
_chemical_formula_iupac     'C20 H32 O2'
_chemical_formula_weight     304.42
_chemical_melting_point     ?
_symmetry_cell_setting     Monoclinic
_symmetry_space_group_name_H-M     'P 21'
_symmetry_space_group_name_Hall     'P 2yb'
loop_
    _symmetry_equiv_pos_as_xyz
    'x, y, z'
    '-x, y+1/2, -z'
_cell_length_a     11.543(2)
_cell_length_b     13.580(3)
_cell_length_c     13.345(3)
_cell_angle_alpha     90.00
_cell_angle_beta     114.93(3)
_cell_angle_gamma     90.00
_cell_volume     1897.0(7)
_cell_formula_units_Z     4
_cell_measurement_reflns_used     25
_cell_measurement_theta_min     10
_cell_measurement_theta_max     13
_cell_measurement_temperature     293(2)
_exptl_crystal_description     block
_exptl_crystal_colour     colorless
_exptl_crystal_size_max     0.30
_exptl_crystal_size_mid     0.20
_exptl_crystal_size_min     0.10
_exptl_crystal_density_diffrn     1.066
_exptl_crystal_density_meas     ?
_exptl_crystal_density_method     'not measured'
_exptl_crystal_F_000     672
_exptl_absorpt_coefficient_mu     0.066
_exptl_absorpt_correction_type     none
_exptl_absorpt_process_details     ?
_exptl_absorpt_correction_T_min     ?
_exptl_absorpt_correction_T_max     ?
_exptl_special_details
;
;
_diffrn_ambient_temperature     293(2)
_diffrn_radiation_type     MoK\a
_diffrn_radiation_wavelength     0.71073
_diffrn_radiation_source     'fine-focus sealed tube'
_diffrn_radiation_monochromator     graphite
_diffrn_measurement_device_type     'Enraf--Nonius CAD-4'
_diffrn_measurement_method     \w/2\q
_diffrn_detector_area_resol_mean     ?
_diffrn_reflns_number     3775
_diffrn_reflns_av_R_equivalents     0.0246
_diffrn_reflns_av_sigmaI/netI     0.0391
_diffrn_reflns_theta_min     1.68
_diffrn_reflns_theta_max     25.27
_diffrn_reflns_theta_full     25.27
_diffrn_measured_fraction_theta_max     1.000
_diffrn_measured_fraction_theta_full     1.000
_diffrn_reflns_limit_h_min     0
_diffrn_reflns_limit_h_max     13
_diffrn_reflns_limit_k_min     0
_diffrn_reflns_limit_k_max     16
_diffrn_reflns_limit_l_min     -16
_diffrn_reflns_limit_l_max     14
_diffrn_standards_number     3
_diffrn_standards_interval_count     200
_diffrn_standards_interval_time     120
_diffrn_standards_decay_%     1
_refine_special_details
;
Refinement of <i>F</i>^2^ against ALL reflections. The weighted <i>R</i>-factor
<i>wR</i> and goodness of fit <i>S</i> are based on <i>F</i>^2^, conventional
<i>R</i>-factors <i>R</i> are based on <i>F</i>, with <i>F</i> set to zero for
negative <i>F</i>^2^. The threshold expression of <i>F</i>^2^ >
\s(<i>F</i>^2^) is used only for calculating <i>R</i>-factors(gt) <i>etc</i>.
and is not relevant to the choice of reflections for refinement.
<i>R</i>-factors based on <i>F</i>^2^ are statistically about twice as large
as those based on <i>F</i>, and <i>R</i>- factors based on ALL data will be
even larger.
;
_reflns_number_total     3590
_reflns_number_gt     2046
_reflns_threshold_expression     I>2\s(I)
_refine_ls_structure_factor_coef     Fsqd
_refine_ls_matrix_type     full
_refine_ls_R_factor_all     0.1030
_refine_ls_R_factor_gt     0.0619
_refine_ls_wR_factor_gt     0.1688
_refine_ls_wR_factor_ref     0.1938
_refine_ls_goodness_of_fit_ref     1.004
_refine_ls_restrained_S_all     1.003
_refine_ls_number_reflns     3590
_refine_ls_number_parameters     385
_refine_ls_number_restraints     1
_refine_ls_hydrogen_treatment     constr
_refine_ls_weighting_scheme     calc
_refine_ls_weighting_details
                 'calc w=1/[\s^2^(Fo^2^)+(0.1130P)^2^] where P=(Fo^2^+2Fc^2^)/3'
_atom_sites_solution_hydrogens     geom
_atom_sites_solution_primary     direct
_atom_sites_solution_secondary     difmap
_refine_ls_shift/su_max     0.002
_refine_ls_shift/su_mean     0.000
_refine_diff_density_max     0.411
_refine_diff_density_min     -0.176
_refine_ls_extinction_method     none
_refine_ls_extinction_coef     ?
loop_
    _atom_type_symbol
    _atom_type_description
    _atom_type_scat_dispersion_real
    _atom_type_scat_dispersion_imag
    _atom_type_scat_source
    'C' 'C' 0.0033 0.0016
                         'International Tables Vol C Tables 4.2.6.8 and 6.1.1.4'
    'H' 'H' 0.0000 0.0000
                         'International Tables Vol C Tables 4.2.6.8 and 6.1.1.4'
    'O' 'O' 0.0106 0.0060
                         'International Tables Vol C Tables 4.2.6.8 and 6.1.1.4'
_computing_data_collection     'CAD-4 Software (Enraf--Nonius, 1985)'
_computing_cell_refinement     'CAD-4 Software (Enraf--Nonius, 1985)'
_computing_data_reduction     'XCAD4 (Harms & Wocadlo, 1995)'
_computing_structure_solution     'SHELXTL (Sheldrick, 2008)'
_computing_structure_refinement     'SHELXTL (Sheldrick, 2008)'
_computing_molecular_graphics     'SHELXTL (Sheldrick, 2008)'
_computing_publication_material     'SHELXTL (Sheldrick, 2008)'
loop_
    _atom_site_type_symbol
    _atom_site_label
    _atom_site_fract_x
    _atom_site_fract_y
    _atom_site_fract_z
    _atom_site_U_iso_or_equiv
    _atom_site_adp_type
    _atom_site_calc_flag
    _atom_site_refinement_flags
    _atom_site_occupancy
    _atom_site_disorder_assembly
    _atom_site_disorder_group
    O O1 0.5995(3) -0.3368(3) 0.9250(4) 0.0953(14) Uani d . 1 . .
    O O2 0.7106(3) -0.2421(4) 0.8667(4) 0.1058(16) Uani d . 1 . .
    H H2D 0.7689 -0.2728 0.9145 0.159 Uiso calc R 1 . .
    C C1 0.5526(10) 0.4293(8) 0.7003(9) 0.162(4) Uani d . 1 . .
    H H1A 0.5698 0.4958 0.7268 0.242 Uiso calc R 1 . .
    H H1B 0.4692 0.4258 0.6402 0.242 Uiso calc R 1 . .
    H H1C 0.6155 0.4087 0.6752 0.242 Uiso calc R 1 . .
    C C2 0.6790(9) 0.3821(7) 0.8947(8) 0.151(3) Uani d . 1 . .
    H H2A 0.6744 0.3412 0.9515 0.226 Uiso calc R 1 . .
    H H2B 0.6852 0.4499 0.9168 0.226 Uiso calc R 1 . .
    H H2C 0.7530 0.3645 0.8830 0.226 Uiso calc R 1 . .
    C C3 0.5574(8) 0.3672(6) 0.7861(8) 0.117(2) Uani d . 1 . .
    H H3A 0.4866 0.3885 0.8031 0.140 Uiso calc R 1 . .
    C C4 0.5336(5) 0.2562(5) 0.7585(6) 0.0872(17) Uani d . 1 . .
    H H4A 0.5989 0.2350 0.7342 0.105 Uiso calc R 1 . .
    C C5 0.4077(6) 0.2351(5) 0.6649(6) 0.101(2) Uani d . 1 . .
    H H5A 0.3967 0.2776 0.6030 0.122 Uiso calc R 1 . .
    H H5B 0.3399 0.2497 0.6873 0.122 Uiso calc R 1 . .
    C C6 0.3975(5) 0.1284(4) 0.6285(5) 0.0835(17) Uani d . 1 . .
    H H6A 0.3094 0.1146 0.5788 0.100 Uiso calc R 1 . .
    H H6B 0.4488 0.1192 0.5874 0.100 Uiso calc R 1 . .
    C C7 0.4403(4) 0.0550(4) 0.7227(5) 0.0673(14) Uani d . 1 . .
    C C8 0.5082(5) 0.0867(4) 0.8256(5) 0.0743(15) Uani d . 1 . .
    C C9 0.5507(6) 0.1922(5) 0.8566(6) 0.0921(19) Uani d . 1 . .
    H H9A 0.5022 0.2205 0.8938 0.111 Uiso calc R 1 . .
    H H9B 0.6401 0.1926 0.9083 0.111 Uiso calc R 1 . .
    C C10 0.4006(4) -0.0506(4) 0.6951(4) 0.0667(14) Uani d . 1 . .
    C C11 0.4961(4) -0.1151(4) 0.7890(4) 0.0656(14) Uani d . 1 . .
    H H11A 0.5800 -0.0982 0.7920 0.079 Uiso calc R 1 . .
    C C12 0.5025(5) -0.0827(5) 0.9023(5) 0.0780(16) Uani d . 1 . .
    H H12A 0.4178 -0.0849 0.9009 0.094 Uiso calc R 1 . .
    H H12B 0.5573 -0.1271 0.9596 0.094 Uiso calc R 1 . .
    C C13 0.5550(6) 0.0217(5) 0.9272(5) 0.0840(17) Uani d . 1 . .
    H H13A 0.5302 0.0508 0.9815 0.101 Uiso calc R 1 . .
    H H13B 0.6476 0.0190 0.9590 0.101 Uiso calc R 1 . .
    C C14 0.4079(5) -0.0832(4) 0.5888(4) 0.0774(16) Uani d . 1 . .
    H H14A 0.4900 -0.0634 0.5918 0.093 Uiso calc R 1 . .
    H H14B 0.3423 -0.0487 0.5274 0.093 Uiso calc R 1 . .
    C C15 0.3914(6) -0.1936(5) 0.5660(5) 0.0931(19) Uani d . 1 . .
    H H15A 0.3066 -0.2135 0.5565 0.112 Uiso calc R 1 . .
    H H15B 0.3994 -0.2082 0.4981 0.112 Uiso calc R 1 . .
    C C16 0.4894(6) -0.2508(5) 0.6590(5) 0.0857(17) Uani d . 1 . .
    H H16A 0.5736 -0.2339 0.6648 0.103 Uiso calc R 1 . .
    H H16B 0.4761 -0.3206 0.6424 0.103 Uiso calc R 1 . .
    C C17 0.4845(5) -0.2311(4) 0.7703(5) 0.0758(16) Uani d . 1 . .
    C C18 0.2594(4) -0.0591(6) 0.6788(5) 0.097(2) Uani d . 1 . .
    H H18A 0.2306 -0.1257 0.6600 0.145 Uiso calc R 1 . .
    H H18B 0.2069 -0.0159 0.6203 0.145 Uiso calc R 1 . .
    H H18C 0.2535 -0.0409 0.7460 0.145 Uiso calc R 1 . .
    C C19 0.3683(5) -0.2784(5) 0.7804(6) 0.113(2) Uani d . 1 . .
    H H19A 0.3678 -0.3480 0.7674 0.169 Uiso calc R 1 . .
    H H19B 0.2911 -0.2496 0.7268 0.169 Uiso calc R 1 . .
    H H19C 0.3737 -0.2671 0.8533 0.169 Uiso calc R 1 . .
    C C20 0.6034(5) -0.2739(4) 0.8604(5) 0.0715(14) Uani d . 1 . .
    O O3 1.0841(3) 0.1724(4) 0.9849(3) 0.0991(14) Uani d . 1 . .
    O O4 1.1955(3) 0.0884(4) 0.9141(3) 0.1037(15) Uani d . 1 . .
    H H4B 1.2551 0.1139 0.9661 0.156 Uiso calc R 1 . .
    C C21 1.0284(11) -0.0278(10) 0.1895(9) 0.164(2) Uani d . 1 . .
    H H21A 1.0483 -0.0113 0.1286 0.246 Uiso calc R 1 . .
    H H21B 0.9479 -0.0616 0.1625 0.246 Uiso calc R 1 . .
    H H21C 1.0941 -0.0696 0.2400 0.246 Uiso calc R 1 . .
    C C22 1.1466(10) 0.0976(10) 0.2801(8) 0.164(2) Uani d . 1 . .
    H H22A 1.1628 0.1577 0.3218 0.246 Uiso calc R 1 . .
    H H22B 1.1602 0.1082 0.2147 0.246 Uiso calc R 1 . .
    H H22C 1.2035 0.0472 0.3243 0.246 Uiso calc R 1 . .
    C C23 1.0201(11) 0.0682(10) 0.2501(9) 0.164(2) Uani d . 1 . .
    H H23A 0.9582 0.1153 0.2004 0.197 Uiso calc R 1 . .
    C C24 0.9939(7) 0.0429(7) 0.3525(5) 0.110(3) Uani d . 1 . .
    H H24A 1.0632 0.0000 0.4007 0.132 Uiso calc R 1 . .
    C C25 0.8671(7) -0.0108(6) 0.3270(5) 0.110(3) Uani d . 1 . .
    H H25A 0.7960 0.0328 0.2866 0.132 Uiso calc R 1 . .
    H H25B 0.8601 -0.0680 0.2813 0.132 Uiso calc R 1 . .
    C C26 0.8618(6) -0.0429(5) 0.4348(5) 0.0893(18) Uani d . 1 . .
    H H26A 0.7753 -0.0631 0.4191 0.107 Uiso calc R 1 . .
    H H26B 0.9171 -0.0996 0.4639 0.107 Uiso calc R 1 . .
    C C27 0.9020(5) 0.0367(4) 0.5217(4) 0.0645(13) Uani d . 1 . .
    C C28 0.9620(5) 0.1162(4) 0.5122(4) 0.0692(14) Uani d . 1 . .
    C C29 0.9967(6) 0.1337(6) 0.4162(5) 0.0893(19) Uani d . 1 . .
    H H29A 0.9377 0.1813 0.3666 0.107 Uiso calc R 1 . .
    H H29B 1.0817 0.1619 0.4442 0.107 Uiso calc R 1 . .
    C C30 0.8702(4) 0.0187(4) 0.6208(4) 0.0581(12) Uani d . 1 . .
    C C31 0.9664(4) 0.0813(4) 0.7182(4) 0.0609(13) Uani d . 1 . .
    H H31A 1.0507 0.0599 0.7255 0.073 Uiso calc R 1 . .
    C C32 0.9591(5) 0.1894(4) 0.6862(5) 0.0763(16) Uani d . 1 . .
    H H32A 0.8724 0.2133 0.6626 0.092 Uiso calc R 1 . .
    H H32B 1.0145 0.2281 0.7494 0.092 Uiso calc R 1 . .
    C C33 1.0000(5) 0.2002(4) 0.5941(5) 0.0804(16) Uani d . 1 . .
    H H33A 1.0923 0.2068 0.6259 0.097 Uiso calc R 1 . .
    H H33B 0.9639 0.2606 0.5545 0.097 Uiso calc R 1 . .
    C C34 0.8919(6) -0.0900(4) 0.6569(5) 0.0815(16) Uani d . 1 . .
    H H34A 0.8284 -0.1304 0.6004 0.098 Uiso calc R 1 . .
    H H34B 0.9755 -0.1105 0.6637 0.098 Uiso calc R 1 . .
    C C35 0.8836(6) -0.1070(5) 0.7676(5) 0.096(2) Uani d . 1 . .
    H H35A 0.7988 -0.0894 0.7599 0.115 Uiso calc R 1 . .
    H H35B 0.8969 -0.1763 0.7867 0.115 Uiso calc R 1 . .
    C C36 0.9802(6) -0.0478(5) 0.8582(5) 0.0916(19) Uani d . 1 . .
    H H36A 1.0648 -0.0696 0.8696 0.110 Uiso calc R 1 . .
    H H36B 0.9707 -0.0602 0.9259 0.110 Uiso calc R 1 . .
    C C37 0.9695(5) 0.0636(5) 0.8356(4) 0.0731(16) Uani d . 1 . .
    C C38 0.7292(4) 0.0467(5) 0.5848(5) 0.0867(17) Uani d . 1 . .
    H H38A 0.6762 0.0052 0.5248 0.130 Uiso calc R 1 . .
    H H38B 0.7166 0.1143 0.5613 0.130 Uiso calc R 1 . .
    H H38C 0.7068 0.0383 0.6459 0.130 Uiso calc R 1 . .
    C C39 0.8541(5) 0.1048(6) 0.8505(5) 0.101(2) Uani d . 1 . .
    H H39A 0.8626 0.0900 0.9236 0.152 Uiso calc R 1 . .
    H H39B 0.7773 0.0753 0.7971 0.152 Uiso calc R 1 . .
    H H39C 0.8502 0.1748 0.8400 0.152 Uiso calc R 1 . .
    C C40 1.0881(4) 0.1130(5) 0.9177(4) 0.0701(14) Uani d . 1 . .
loop_
    _atom_site_aniso_label
    _atom_site_aniso_U_11
    _atom_site_aniso_U_22
    _atom_site_aniso_U_33
    _atom_site_aniso_U_12
    _atom_site_aniso_U_13
    _atom_site_aniso_U_23
    O1 0.063(2) 0.101(3) 0.111(3) -0.009(2) 0.026(2) 0.039(3)
    O2 0.054(2) 0.123(4) 0.131(3) 0.006(2) 0.031(2) 0.061(3)
    C1 0.158(8) 0.104(7) 0.171(9) -0.017(6) 0.019(7) 0.025(7)
    C2 0.145(7) 0.095(6) 0.184(9) -0.013(6) 0.041(7) -0.028(6)
    C3 0.110(5) 0.073(5) 0.153(7) 0.002(4) 0.041(5) -0.014(5)
    C4 0.071(3) 0.083(5) 0.104(4) 0.005(3) 0.033(3) -0.004(4)
    C5 0.085(4) 0.077(5) 0.120(5) 0.017(3) 0.022(4) 0.013(4)
    C6 0.064(3) 0.073(4) 0.089(4) 0.005(3) 0.008(3) 0.009(3)
    C7 0.047(2) 0.072(4) 0.081(4) 0.013(2) 0.025(3) 0.008(3)
    C8 0.069(3) 0.071(4) 0.079(4) 0.015(3) 0.027(3) 0.003(3)
    C9 0.090(4) 0.083(4) 0.111(5) 0.001(3) 0.050(4) -0.029(4)
    C10 0.045(2) 0.077(4) 0.075(3) 0.005(3) 0.022(2) 0.001(3)
    C11 0.047(2) 0.078(4) 0.068(3) 0.000(3) 0.022(2) 0.014(3)
    C12 0.071(3) 0.091(4) 0.080(4) 0.011(3) 0.039(3) 0.011(3)
    C13 0.092(4) 0.091(5) 0.075(4) 0.007(3) 0.042(3) -0.007(3)
    C14 0.072(3) 0.069(4) 0.069(3) -0.002(3) 0.008(3) -0.005(3)
    C15 0.085(4) 0.083(5) 0.082(4) -0.008(3) 0.007(3) -0.005(4)
    C16 0.100(4) 0.062(4) 0.074(4) -0.002(3) 0.016(3) -0.003(3)
    C17 0.051(3) 0.070(4) 0.098(4) -0.012(3) 0.023(3) 0.006(3)
    C18 0.042(3) 0.117(5) 0.120(5) 0.009(3) 0.023(3) 0.020(4)
    C19 0.063(3) 0.100(5) 0.146(6) -0.028(3) 0.015(4) 0.027(5)
    C20 0.060(3) 0.072(4) 0.083(4) -0.005(3) 0.030(3) 0.015(3)
    O3 0.072(2) 0.134(4) 0.094(3) -0.010(2) 0.038(2) -0.040(3)
    O4 0.054(2) 0.156(4) 0.092(3) 0.003(2) 0.0222(18) -0.032(3)
    C21 0.170(5) 0.192(6) 0.159(5) 0.045(5) 0.098(5) 0.032(5)
    C22 0.170(5) 0.192(6) 0.159(5) 0.045(5) 0.098(5) 0.032(5)
    C23 0.170(5) 0.192(6) 0.159(5) 0.045(5) 0.098(5) 0.032(5)
    C24 0.107(5) 0.158(8) 0.075(4) 0.057(5) 0.048(4) 0.035(5)
    C25 0.118(6) 0.131(6) 0.064(4) 0.035(5) 0.022(4) -0.020(4)
    C26 0.087(4) 0.092(4) 0.087(4) -0.009(3) 0.034(3) -0.025(4)
    C27 0.055(3) 0.065(3) 0.067(3) 0.008(3) 0.020(2) -0.004(3)
    C28 0.060(3) 0.082(4) 0.070(3) 0.004(3) 0.032(2) 0.021(3)
    C29 0.083(4) 0.114(5) 0.075(4) 0.013(4) 0.037(3) 0.032(4)
    C30 0.052(2) 0.051(3) 0.070(3) -0.007(2) 0.025(2) 0.000(2)
    C31 0.042(2) 0.076(4) 0.067(3) 0.000(2) 0.025(2) 0.003(3)
    C32 0.064(3) 0.055(3) 0.093(4) -0.005(3) 0.017(3) -0.004(3)
    C33 0.065(3) 0.074(4) 0.090(4) -0.008(3) 0.020(3) 0.006(3)
    C34 0.081(4) 0.066(4) 0.096(4) -0.026(3) 0.035(3) -0.001(3)
    C35 0.099(4) 0.079(5) 0.111(5) -0.018(4) 0.045(4) 0.014(4)
    C36 0.093(4) 0.097(5) 0.089(4) -0.008(4) 0.043(4) 0.021(4)
    C37 0.061(3) 0.090(5) 0.073(3) -0.004(3) 0.034(3) -0.005(3)
    C38 0.054(3) 0.107(5) 0.091(4) -0.013(3) 0.022(3) -0.022(4)
    C39 0.054(3) 0.154(7) 0.102(4) 0.001(4) 0.039(3) -0.022(4)
    C40 0.059(3) 0.092(4) 0.061(3) -0.004(3) 0.027(2) -0.008(3)
_geom_special_details
;
All e.s.d.'s (except the e.s.d. in the dihedral angle between two l.s. planes)
are estimated using the full covariance matrix. The cell e.s.d.'s are taken
into account individually in the estimation of e.s.d.'s in distances, angles
and torsion angles; correlations between e.s.d.'s in cell parameters are only
used when they are defined by crystal symmetry. An approximate (isotropic)
treatment of cell e.s.d.'s is used for estimating e.s.d.'s involving l.s.
planes.
;
loop_
    _geom_bond_atom_site_label_1
    _geom_bond_atom_site_label_2
    _geom_bond_site_symmetry_2
    _geom_bond_distance
    _geom_bond_publ_flag
    O1 C20 . 1.228(6) ?
    O2 C20 . 1.280(6) ?
    O2 H2D . 0.8200 ?
    C1 C3 . 1.404(12) ?
    C1 H1A . 0.9600 ?
    C1 H1B . 0.9600 ?
    C1 H1C . 0.9600 ?
    C2 C3 . 1.548(11) ?
    C2 H2A . 0.9600 ?
    C2 H2B . 0.9600 ?
    C2 H2C . 0.9600 ?
    C3 C4 . 1.549(10) ?
    C3 H3A . 0.9800 ?
    C4 C5 . 1.491(9) ?
    C4 C9 . 1.513(9) ?
    C4 H4A . 0.9800 ?
    C5 C6 . 1.517(9) ?
    C5 H5A . 0.9700 ?
    C5 H5B . 0.9700 ?
    C6 C7 . 1.515(8) ?
    C6 H6A . 0.9700 ?
    C6 H6B . 0.9700 ?
    C7 C8 . 1.333(7) ?
    C7 C10 . 1.504(8) ?
    C8 C13 . 1.514(8) ?
    C8 C9 . 1.515(9) ?
    C9 H9A . 0.9700 ?
    C9 H9B . 0.9700 ?
    C10 C14 . 1.521(8) ?
    C10 C11 . 1.545(7) ?
    C10 C18 . 1.556(7) ?
    C11 C12 . 1.547(8) ?
    C11 C17 . 1.591(8) ?
    C11 H11A . 0.9800 ?
    C12 C13 . 1.522(9) ?
    C12 H12A . 0.9700 ?
    C12 H12B . 0.9700 ?
    C13 H13A . 0.9700 ?
    C13 H13B . 0.9700 ?
    C14 C15 . 1.527(9) ?
    C14 H14A . 0.9700 ?
    C14 H14B . 0.9700 ?
    C15 C16 . 1.496(8) ?
    C15 H15A . 0.9700 ?
    C15 H15B . 0.9700 ?
    C16 C17 . 1.534(8) ?
    C16 H16A . 0.9700 ?
    C16 H16B . 0.9700 ?
    C17 C20 . 1.508(8) ?
    C17 C19 . 1.544(8) ?
    C18 H18A . 0.9600 ?
    C18 H18B . 0.9600 ?
    C18 H18C . 0.9600 ?
    C19 H19A . 0.9600 ?
    C19 H19B . 0.9600 ?
    C19 H19C . 0.9600 ?
    O3 C40 . 1.221(6) ?
    O4 C40 . 1.304(6) ?
    O4 H4B . 0.8200 ?
    C21 C23 . 1.559(16) ?
    C21 H21A . 0.9600 ?
    C21 H21B . 0.9600 ?
    C21 H21C . 0.9600 ?
    C22 C23 . 1.400(14) ?
    C22 H22A . 0.9600 ?
    C22 H22B . 0.9600 ?
    C22 H22C . 0.9600 ?
    C23 C24 . 1.557(11) ?
    C23 H23A . 0.9800 ?
    C24 C29 . 1.490(11) ?
    C24 C25 . 1.539(11) ?
    C24 H24A . 0.9800 ?
    C25 C26 . 1.529(9) ?
    C25 H25A . 0.9700 ?
    C25 H25B . 0.9700 ?
    C26 C27 . 1.508(8) ?
    C26 H26A . 0.9700 ?
    C26 H26B . 0.9700 ?
    C27 C28 . 1.317(7) ?
    C27 C30 . 1.534(7) ?
    C28 C33 . 1.511(8) ?
    C28 C29 . 1.513(7) ?
    C29 H29A . 0.9700 ?
    C29 H29B . 0.9700 ?
    C30 C38 . 1.539(7) ?
    C30 C34 . 1.539(8) ?
    C30 C31 . 1.558(7) ?
    C31 C32 . 1.521(8) ?
    C31 C37 . 1.571(7) ?
    C31 H31A . 0.9800 ?
    C32 C33 . 1.499(8) ?
    C32 H32A . 0.9700 ?
    C32 H32B . 0.9700 ?
    C33 H33A . 0.9700 ?
    C33 H33B . 0.9700 ?
    C34 C35 . 1.539(9) ?
    C34 H34A . 0.9700 ?
    C34 H34B . 0.9700 ?
    C35 C36 . 1.488(9) ?
    C35 H35A . 0.9700 ?
    C35 H35B . 0.9700 ?
    C36 C37 . 1.538(9) ?
    C36 H36A . 0.9700 ?
    C36 H36B . 0.9700 ?
    C37 C40 . 1.503(7) ?
    C37 C39 . 1.532(7) ?
    C38 H38A . 0.9600 ?
    C38 H38B . 0.9600 ?
    C38 H38C . 0.9600 ?
    C39 H39A . 0.9600 ?
    C39 H39B . 0.9600 ?
    C39 H39C . 0.9600 ?
loop_
    _geom_angle_atom_site_label_1
    _geom_angle_atom_site_label_2
    _geom_angle_atom_site_label_3
    _geom_angle_site_symmetry_1
    _geom_angle_site_symmetry_3
    _geom_angle
    _geom_angle_publ_flag
    C20 O2 H2D . . 109.5 ?
    C3 C1 H1A . . 109.5 ?
    C3 C1 H1B . . 109.5 ?
    H1A C1 H1B . . 109.5 ?
    C3 C1 H1C . . 109.5 ?
    H1A C1 H1C . . 109.5 ?
    H1B C1 H1C . . 109.5 ?
    C3 C2 H2A . . 109.5 ?
    C3 C2 H2B . . 109.5 ?
    H2A C2 H2B . . 109.5 ?
    C3 C2 H2C . . 109.5 ?
    H2A C2 H2C . . 109.5 ?
    H2B C2 H2C . . 109.5 ?
    C1 C3 C2 . . 113.2(8) ?
    C1 C3 C4 . . 116.6(8) ?
    C2 C3 C4 . . 110.5(7) ?
    C1 C3 H3A . . 105.1 ?
    C2 C3 H3A . . 105.1 ?
    C4 C3 H3A . . 105.1 ?
    C5 C4 C9 . . 109.9(6) ?
    C5 C4 C3 . . 113.5(6) ?
    C9 C4 C3 . . 114.0(6) ?
    C5 C4 H4A . . 106.3 ?
    C9 C4 H4A . . 106.3 ?
    C3 C4 H4A . . 106.3 ?
    C4 C5 C6 . . 111.6(5) ?
    C4 C5 H5A . . 109.3 ?
    C6 C5 H5A . . 109.3 ?
    C4 C5 H5B . . 109.3 ?
    C6 C5 H5B . . 109.3 ?
    H5A C5 H5B . . 108.0 ?
    C7 C6 C5 . . 114.1(5) ?
    C7 C6 H6A . . 108.7 ?
    C5 C6 H6A . . 108.7 ?
    C7 C6 H6B . . 108.7 ?
    C5 C6 H6B . . 108.7 ?
    H6A C6 H6B . . 107.6 ?
    C8 C7 C10 . . 123.1(5) ?
    C8 C7 C6 . . 119.2(5) ?
    C10 C7 C6 . . 117.7(5) ?
    C7 C8 C13 . . 124.5(6) ?
    C7 C8 C9 . . 124.7(6) ?
    C13 C8 C9 . . 110.8(5) ?
    C4 C9 C8 . . 113.4(5) ?
    C4 C9 H9A . . 108.9 ?
    C8 C9 H9A . . 108.9 ?
    C4 C9 H9B . . 108.9 ?
    C8 C9 H9B . . 108.9 ?
    H9A C9 H9B . . 107.7 ?
    C7 C10 C14 . . 112.0(5) ?
    C7 C10 C11 . . 107.6(4) ?
    C14 C10 C11 . . 106.9(4) ?
    C7 C10 C18 . . 107.3(5) ?
    C14 C10 C18 . . 108.3(5) ?
    C11 C10 C18 . . 114.7(5) ?
    C10 C11 C12 . . 110.8(4) ?
    C10 C11 C17 . . 116.8(4) ?
    C12 C11 C17 . . 113.7(5) ?
    C10 C11 H11A . . 104.8 ?
    C12 C11 H11A . . 104.8 ?
    C17 C11 H11A . . 104.8 ?
    C13 C12 C11 . . 109.2(5) ?
    C13 C12 H12A . . 109.8 ?
    C11 C12 H12A . . 109.8 ?
    C13 C12 H12B . . 109.8 ?
    C11 C12 H12B . . 109.8 ?
    H12A C12 H12B . . 108.3 ?
    C8 C13 C12 . . 112.9(5) ?
    C8 C13 H13A . . 109.0 ?
    C12 C13 H13A . . 109.0 ?
    C8 C13 H13B . . 109.0 ?
    C12 C13 H13B . . 109.0 ?
    H13A C13 H13B . . 107.8 ?
    C10 C14 C15 . . 114.8(5) ?
    C10 C14 H14A . . 108.6 ?
    C15 C14 H14A . . 108.6 ?
    C10 C14 H14B . . 108.6 ?
    C15 C14 H14B . . 108.6 ?
    H14A C14 H14B . . 107.5 ?
    C16 C15 C14 . . 111.0(5) ?
    C16 C15 H15A . . 109.4 ?
    C14 C15 H15A . . 109.4 ?
    C16 C15 H15B . . 109.4 ?
    C14 C15 H15B . . 109.4 ?
    H15A C15 H15B . . 108.0 ?
    C15 C16 C17 . . 112.9(5) ?
    C15 C16 H16A . . 109.0 ?
    C17 C16 H16A . . 109.0 ?
    C15 C16 H16B . . 109.0 ?
    C17 C16 H16B . . 109.0 ?
    H16A C16 H16B . . 107.8 ?
    C20 C17 C16 . . 108.2(5) ?
    C20 C17 C19 . . 107.6(5) ?
    C16 C17 C19 . . 113.5(5) ?
    C20 C17 C11 . . 105.6(4) ?
    C16 C17 C11 . . 106.8(5) ?
    C19 C17 C11 . . 114.7(5) ?
    C10 C18 H18A . . 109.5 ?
    C10 C18 H18B . . 109.5 ?
    H18A C18 H18B . . 109.5 ?
    C10 C18 H18C . . 109.5 ?
    H18A C18 H18C . . 109.5 ?
    H18B C18 H18C . . 109.5 ?
    C17 C19 H19A . . 109.5 ?
    C17 C19 H19B . . 109.5 ?
    H19A C19 H19B . . 109.5 ?
    C17 C19 H19C . . 109.5 ?
    H19A C19 H19C . . 109.5 ?
    H19B C19 H19C . . 109.5 ?
    O1 C20 O2 . . 120.6(5) ?
    O1 C20 C17 . . 122.6(5) ?
    O2 C20 C17 . . 116.8(5) ?
    C40 O4 H4B . . 109.5 ?
    C23 C21 H21A . . 109.5 ?
    C23 C21 H21B . . 109.5 ?
    H21A C21 H21B . . 109.5 ?
    C23 C21 H21C . . 109.5 ?
    H21A C21 H21C . . 109.5 ?
    H21B C21 H21C . . 109.5 ?
    C23 C22 H22A . . 109.5 ?
    C23 C22 H22B . . 109.5 ?
    H22A C22 H22B . . 109.5 ?
    C23 C22 H22C . . 109.5 ?
    H22A C22 H22C . . 109.5 ?
    H22B C22 H22C . . 109.5 ?
    C22 C23 C24 . . 112.2(9) ?
    C22 C23 C21 . . 95.9(9) ?
    C24 C23 C21 . . 110.4(9) ?
    C22 C23 H23A . . 112.5 ?
    C24 C23 H23A . . 112.5 ?
    C21 C23 H23A . . 112.5 ?
    C29 C24 C25 . . 107.9(5) ?
    C29 C24 C23 . . 110.7(8) ?
    C25 C24 C23 . . 115.4(7) ?
    C29 C24 H24A . . 107.5 ?
    C25 C24 H24A . . 107.5 ?
    C23 C24 H24A . . 107.5 ?
    C26 C25 C24 . . 109.8(5) ?
    C26 C25 H25A . . 109.7 ?
    C24 C25 H25A . . 109.7 ?
    C26 C25 H25B . . 109.7 ?
    C24 C25 H25B . . 109.7 ?
    H25A C25 H25B . . 108.2 ?
    C27 C26 C25 . . 113.5(6) ?
    C27 C26 H26A . . 108.9 ?
    C25 C26 H26A . . 108.9 ?
    C27 C26 H26B . . 108.9 ?
    C25 C26 H26B . . 108.9 ?
    H26A C26 H26B . . 107.7 ?
    C28 C27 C26 . . 121.1(5) ?
    C28 C27 C30 . . 122.7(5) ?
    C26 C27 C30 . . 116.2(5) ?
    C27 C28 C33 . . 123.5(5) ?
    C27 C28 C29 . . 123.2(6) ?
    C33 C28 C29 . . 113.2(5) ?
    C24 C29 C28 . . 113.8(6) ?
    C24 C29 H29A . . 108.8 ?
    C28 C29 H29A . . 108.8 ?
    C24 C29 H29B . . 108.8 ?
    C28 C29 H29B . . 108.8 ?
    H29A C29 H29B . . 107.7 ?
    C27 C30 C38 . . 107.3(4) ?
    C27 C30 C34 . . 110.8(4) ?
    C38 C30 C34 . . 110.3(4) ?
    C27 C30 C31 . . 106.6(4) ?
    C38 C30 C31 . . 114.4(4) ?
    C34 C30 C31 . . 107.3(4) ?
    C32 C31 C30 . . 111.0(4) ?
    C32 C31 C37 . . 113.7(4) ?
    C30 C31 C37 . . 117.2(4) ?
    C32 C31 H31A . . 104.5 ?
    C30 C31 H31A . . 104.5 ?
    C37 C31 H31A . . 104.5 ?
    C33 C32 C31 . . 108.9(5) ?
    C33 C32 H32A . . 109.9 ?
    C31 C32 H32A . . 109.9 ?
    C33 C32 H32B . . 109.9 ?
    C31 C32 H32B . . 109.9 ?
    H32A C32 H32B . . 108.3 ?
    C32 C33 C28 . . 115.1(4) ?
    C32 C33 H33A . . 108.5 ?
    C28 C33 H33A . . 108.5 ?
    C32 C33 H33B . . 108.5 ?
    C28 C33 H33B . . 108.5 ?
    H33A C33 H33B . . 107.5 ?
    C35 C34 C30 . . 112.1(5) ?
    C35 C34 H34A . . 109.2 ?
    C30 C34 H34A . . 109.2 ?
    C35 C34 H34B . . 109.2 ?
    C30 C34 H34B . . 109.2 ?
    H34A C34 H34B . . 107.9 ?
    C36 C35 C34 . . 111.7(5) ?
    C36 C35 H35A . . 109.3 ?
    C34 C35 H35A . . 109.3 ?
    C36 C35 H35B . . 109.3 ?
    C34 C35 H35B . . 109.3 ?
    H35A C35 H35B . . 107.9 ?
    C35 C36 C37 . . 113.7(5) ?
    C35 C36 H36A . . 108.8 ?
    C37 C36 H36A . . 108.8 ?
    C35 C36 H36B . . 108.8 ?
    C37 C36 H36B . . 108.8 ?
    H36A C36 H36B . . 107.7 ?
    C40 C37 C39 . . 108.5(5) ?
    C40 C37 C36 . . 108.9(5) ?
    C39 C37 C36 . . 109.6(5) ?
    C40 C37 C31 . . 106.9(4) ?
    C39 C37 C31 . . 114.7(5) ?
    C36 C37 C31 . . 108.2(5) ?
    C30 C38 H38A . . 109.5 ?
    C30 C38 H38B . . 109.5 ?
    H38A C38 H38B . . 109.5 ?
    C30 C38 H38C . . 109.5 ?
    H38A C38 H38C . . 109.5 ?
    H38B C38 H38C . . 109.5 ?
    C37 C39 H39A . . 109.5 ?
    C37 C39 H39B . . 109.5 ?
    H39A C39 H39B . . 109.5 ?
    C37 C39 H39C . . 109.5 ?
    H39A C39 H39C . . 109.5 ?
    H39B C39 H39C . . 109.5 ?
    O3 C40 O4 . . 121.8(5) ?
    O3 C40 C37 . . 121.7(5) ?
    O4 C40 C37 . . 116.5(5) ?
loop_
    _geom_hbond_atom_site_label_D
    _geom_hbond_atom_site_label_H
    _geom_hbond_atom_site_label_A
    _geom_hbond_site_symmetry_A
    _geom_hbond_distance_DH
    _geom_hbond_distance_HA
    _geom_hbond_distance_DA
    _geom_hbond_angle_DHA
    _geom_hbond_publ_flag
    O2 H2D O3 2_747 0.82 1.82 2.632(6) 170 y
    O4 H4B O1 2_757 0.82 1.82 2.638(6) 173 y
data_global
_journal_date_recd_electronic     2009-09-29
_journal_date_accepted     2009-10-15
_journal_name_full     'Acta Crystallographica, Section E'
_journal_year     2009
_journal_volume     65
_journal_issue     11
_journal_page_first     o2804
_journal_page_last     o2804
_journal_paper_category     QO
_journal_coeditor_code     XU2627
_publ_contact_author_name     'Dr. Xiao-Ping Rao'
_publ_contact_author_address
;
Institute of Chemical Industry of Forest Products
Chinese Academy of Forestry
Nanjing, 210042,
People's Republic of China
;
_publ_contact_author_email     rxping2001@163.com
_publ_contact_author_fax     '+86-25-85413445'
_publ_contact_author_phone     '+86-25-85482452'
_publ_section_title
;\
7-Isopropyl-1,4a-dimethyl-1,2,3,4,4a,5,6,7,8,9,10,10a-\
dodecahydrophenanthrene-1-carboxylic acid
;
loop_
    _publ_author_name
    _publ_author_address
    'Xiao-Ping Rao'
;
Institute of Chemical Industry of Forest Products
Chinese Academy of Forestry
Nanjing 210042
People's Republic of China
;
    'Zhan-Qian Song'
;
Institute of Chemical Industry of Forest Products
Chinese Academy of Forestry
Nanjing 210042
People's Republic of China
;
    'Shi-Bin Shang'
;
Institute of Chemical Industry of Forest Products
Chinese Academy of Forestry
Nanjing 210042
People's Republic of China
;
    'Yong Wu'
;
Institute of Chemical Industry of Forest Products
Chinese Academy of Forestry
Nanjing 210042
People's Republic of China
;
