# Supplementary material for: 7-Isopropyl-1,4a-dimethyl-1,2,3,4,4a,5,6,7,8,9,10,10a-dodeca­hydro­phenan­threne-1-carboxylic acid
Source: Acta Crystallogr Sect E Struct Rep Online. 2009 Oct 23;65(Pt 11):o2804. doi: 10.1107/S1600536809042305 (PMC2971422; doi:10.1107/S1600536809042305)
Supplement: Supplementary file 2 [file e-65-o2804-Isup2.hkl]

# 
# h,k,l, Fc-squared, Fo-squared, sigma(Fo-squared) and status flag 
# 
data_I 
_shelx_title ' R in P2(1)' 
_shelx_refln_list_code          4 
_shelx_F_calc_maximum      173.51 
_exptl_crystal_F_000       672.00 
_reflns_d_resolution_high  0.8325 
 
loop_ 
 _symmetry_equiv_pos_as_xyz 
 'x, y, z' 
 '-x, y+1/2, -z' 
 
_cell_length_a    11.5430 
_cell_length_b    13.5800 
_cell_length_c    13.3450 
_cell_angle_alpha  90.000 
_cell_angle_beta  114.930 
_cell_angle_gamma  90.000 
 
_shelx_F_squared_multiplier     1.000 
 
loop_ 
 _refln_index_h 
 _refln_index_k 
 _refln_index_l 
 _refln_F_squared_calc 
 _refln_F_squared_meas 
 _refln_F_squared_sigma 
 _refln_observed_status 
   1   0   0       29.37       41.88      1.21 o 
   2   0   0    30106.15    30087.49    153.37 o 
   3   0   0       22.92       25.74      1.77 o 
   4   0   0       87.99       99.15      3.29 o 
   5   0   0       49.32       42.25      2.25 o 
   6   0   0       19.61       18.02      3.73 o 
   7   0   0      260.20      295.96      6.59 o 
   8   0   0      244.32      239.10      7.97 o 
   9   0   0       74.20       82.56      6.17 o 
  10   0   0      106.23      130.76      7.08 o 
  11   0   0        7.86        6.79      3.46 o 
  12   0   0        0.01        1.53      3.38 o 
   1   1   0      145.76      116.42      1.40 o 
   2   1   0     9214.22     9194.93     87.75 o 
   3   1   0       26.12       31.93      3.48 o 
   4   1   0      983.99      971.97     10.15 o 
   5   1   0      300.17      318.70      6.09 o 
   6   1   0      231.06      244.29      6.11 o 
   7   1   0      460.64      524.40      9.38 o 
   8   1   0       21.54       16.66      4.06 o 
   9   1   0      549.28      600.27     11.87 o 
  10   1   0       39.88       46.83      5.12 o 
  11   1   0       10.30       10.49      3.73 o 
  12   1   0        4.30        3.43      4.00 o 
   0   2   0     7383.32     7519.96     62.27 o 
   1   2   0    16270.82    17055.10    107.83 o 
   2   2   0      936.05     1067.50      7.86 o 
   3   2   0     1139.88     1141.83      9.36 o 
   4   2   0       24.50       25.60      2.09 o 
   5   2   0      626.60      547.74      7.75 o 
   6   2   0        3.48        0.10      2.36 o 
   7   2   0      115.84      104.47      4.84 o 
   8   2   0       38.22       36.58      4.24 o 
   9   2   0       42.49       56.65      5.21 o 
  10   2   0       18.40       12.07      4.10 o 
  11   2   0        5.86       10.32      4.06 o 
  12   2   0        5.88        8.01      3.47 o 
   1   3   0     2069.16     2212.67     10.58 o 
   2   3   0     1986.93     1604.32      9.76 o 
   3   3   0      947.23      869.86      7.90 o 
   4   3   0      403.60      408.55      6.16 o 
   5   3   0      314.41      275.38      5.72 o 
   6   3   0       38.25       43.69      3.40 o 
   7   3   0      155.62      171.93      6.09 o 
   8   3   0      350.17      347.95      8.69 o 
   9   3   0       10.08        8.82      3.83 o 
  10   3   0        7.72        6.93      3.87 o 
  11   3   0        6.66        9.52      3.57 o 
  12   3   0        2.40        1.85      3.48 o 
   0   4   0     1714.54     1672.93     10.24 o 
   1   4   0      958.67     1070.42      8.15 o 
   2   4   0      521.65      500.80      6.07 o 
   3   4   0      124.98       95.82      3.19 o 
   4   4   0      333.56      394.97      6.40 o 
   5   4   0       76.25       64.38      3.37 o 
   6   4   0      102.58      109.85      4.49 o 
   7   4   0       62.89       69.68      4.29 o 
   8   4   0       58.94       61.37      4.70 o 
   9   4   0        8.14       13.14      3.76 o 
  10   4   0       14.84       19.01      4.14 o 
  11   4   0        8.88        0.42      4.10 o 
  12   4   0       13.57       13.60      3.83 o 
   1   5   0      571.53      595.20      5.98 o 
   2   5   0      139.38      138.56      4.58 o 
   3   5   0      375.10      343.34      6.01 o 
   4   5   0      146.09      140.97      3.79 o 
   5   5   0       84.27       57.37      3.42 o 
   6   5   0       42.16       39.34      3.26 o 
   7   5   0       88.89       85.26      4.86 o 
   8   5   0       19.79       20.23      3.79 o 
   9   5   0        8.29        6.05      4.04 o 
  10   5   0       16.21       15.58      3.82 o 
  11   5   0        4.24        1.69      3.76 o 
   0   6   0     3874.60     3686.76     70.62 o 
   1   6   0      623.24      713.51      8.15 o 
   2   6   0      413.00      494.09      7.22 o 
   3   6   0      178.03      151.11      4.70 o 
   4   6   0      417.70      482.36      8.18 o 
   5   6   0       79.67       72.26      3.43 o 
   6   6   0       91.74       88.09      4.82 o 
   7   6   0        6.45        1.91      3.40 o 
   8   6   0       12.69       11.72      3.80 o 
   9   6   0       54.56       52.22      5.33 o 
  10   6   0        8.12        6.45      3.96 o 
  11   6   0        7.04        8.23      3.62 o 
   1   7   0      342.04      315.52      6.18 o 
   2   7   0       36.21       26.50      2.71 o 
   3   7   0        5.27       11.98      2.67 o 
   4   7   0      204.50      173.96      5.74 o 
   5   7   0        1.24        0.00      3.04 o 
   6   7   0       11.07       11.71      3.34 o 
   7   7   0      113.83      111.99      6.13 o 
   8   7   0        6.42        5.24      3.88 o 
   9   7   0       26.85       26.18      4.71 o 
  10   7   0        0.27        0.69      3.65 o 
  11   7   0        3.71        0.43      3.65 o 
   0   8   0       52.62       49.96      3.60 o 
   1   8   0      264.67      258.17      6.15 o 
   2   8   0       49.52       64.05      3.81 o 
   3   8   0      140.49      142.08      5.27 o 
   4   8   0       25.69       22.41      3.39 o 
   5   8   0      270.82      287.94      8.16 o 
   6   8   0       62.75       63.21      4.97 o 
   7   8   0       12.66       14.49      3.85 o 
   8   8   0        2.19        3.11      3.99 o 
   9   8   0        8.54        6.53      4.06 o 
  10   8   0        8.19        9.77      4.16 o 
   1   9   0        9.04       11.90      2.81 o 
   2   9   0      145.44      137.20      5.38 o 
   3   9   0       33.78       33.27      4.03 o 
   4   9   0        0.99        2.65      3.55 o 
   5   9   0        4.47        6.37      3.59 o 
   6   9   0       58.97       68.10      5.13 o 
   7   9   0        9.98        7.16      4.30 o 
   8   9   0       61.61       60.97      6.05 o 
   9   9   0        1.08        2.40      3.81 o 
  10   9   0        1.56        0.46      4.17 o 
   0  10   0        4.76       10.67      2.75 o 
   1  10   0       83.66       73.95      4.72 o 
   2  10   0       12.65       10.83      3.47 o 
   3  10   0       12.22       18.06      3.80 o 
   4  10   0      144.38      160.72      7.34 o 
   5  10   0       25.54       31.83      5.10 o 
   6  10   0       35.46       31.38      5.24 o 
   7  10   0       17.83       16.12      4.69 o 
   8  10   0       14.27       17.76      4.72 o 
   9  10   0        0.83        4.38      3.92 o 
   1  11   0       18.09       17.18      3.61 o 
   2  11   0       15.82       12.81      4.35 o 
   3  11   0       58.86       67.66      5.41 o 
   4  11   0       18.57       15.29      5.13 o 
   5  11   0       12.55       21.11      4.59 o 
   6  11   0        6.56        9.42      4.73 o 
   7  11   0        1.13        8.88      4.42 o 
   8  11   0        1.50        5.81      4.31 o 
   9  11   0        1.12        7.22      3.87 o 
   0  12   0       14.12       11.94      4.04 o 
   1  12   0       21.88       21.86      4.79 o 
   2  12   0        5.54        4.27      4.27 o 
   3  12   0       47.31       42.76      6.02 o 
   4  12   0       14.88       18.59      4.99 o 
   5  12   0       23.78       18.25      5.27 o 
   6  12   0        2.98       10.47      4.29 o 
   7  12   0        5.47       10.45      4.36 o 
   8  12   0        0.11        1.51      4.48 o 
   1  13   0        4.28       12.31      4.13 o 
   2  13   0        0.65        9.11      3.92 o 
   3  13   0       14.91       18.10      4.55 o 
   4  13   0        6.90       11.20      5.12 o 
   5  13   0        7.86        7.33      4.91 o 
   6  13   0        0.72        0.82      4.41 o 
   7  13   0        3.01        0.26      4.19 o 
   0  14   0       12.10       10.41      4.53 o 
   1  14   0        8.51        4.79      4.81 o 
   2  14   0        4.74        5.05      4.55 o 
   3  14   0        3.58        3.29      5.08 o 
   4  14   0        8.33       17.01      4.94 o 
   5  14   0       10.29       16.62      4.85 o 
   6  14   0        0.09        0.54      4.41 o 
   1  15   0        1.79        0.80      4.57 o 
   2  15   0        1.01        1.10      4.59 o 
   3  15   0        1.14        3.65      4.64 o 
   4  15   0        0.68        1.39      4.84 o 
   0  16   0        3.57        4.82      4.82 o 
   1  16   0        2.58        4.17      4.74 o 
   2  16   0        4.43        4.34      4.79 o 
 -12   0   1        2.57        4.88      3.66 o 
 -11   0   1       24.87       27.62      4.21 o 
 -10   0   1       85.14       73.95      5.93 o 
  -9   0   1       26.14       21.81      3.94 o 
  -8   0   1       12.33       12.59      3.19 o 
  -7   0   1        1.84        2.39      2.39 o 
  -6   0   1      144.11      158.60      4.74 o 
  -5   0   1        6.73        2.33      1.60 o 
  -4   0   1      938.89      810.42      7.64 o 
  -3   0   1       32.10       54.11      2.99 o 
  -2   0   1     1894.36     1647.73      8.28 o 
  -1   0   1      345.59      455.47     21.21 o 
   0   0   1      339.76      352.73      1.38 o 
   1   0   1     5258.94     4587.23     55.08 o 
   2   0   1     2364.11     2415.77      9.68 o 
   3   0   1     1875.15     1771.86     11.26 o 
   4   0   1      184.13      216.42      4.73 o 
   5   0   1      575.52      687.53      9.04 o 
   6   0   1      201.57      219.34      6.32 o 
   7   0   1      731.63      833.32     12.41 o 
   8   0   1      282.03      330.49      9.47 o 
   9   0   1       70.11       87.57      6.20 o 
  10   0   1        9.33       11.30      4.33 o 
  11   0   1        3.20        1.82      3.98 o 
  12   0   1        0.78        3.17      3.72 o 
 -12   1   1        7.73        9.12      3.61 o 
 -11   1   1       13.95       14.31      4.29 o 
 -10   1   1      108.15      105.40      6.52 o 
  -9   1   1       65.73       66.50      5.05 o 
  -8   1   1       53.03       49.95      4.11 o 
  -7   1   1       30.59       21.40      3.06 o 
  -6   1   1      167.65      166.97      4.90 o 
  -5   1   1      912.97      826.93      8.73 o 
  -4   1   1     1846.06     1951.16     11.92 o 
  -3   1   1      512.94      524.10      5.61 o 
  -2   1   1     6566.20     6462.60     68.91 o 
  -1   1   1     2171.58     2174.67     32.50 o 
   0   1   1     5310.91     5095.06     34.85 o 
   1   1   1     3151.05     3609.63     50.00 o 
   2   1   1     2224.45     2284.77     46.72 o 
   3   1   1      467.83      505.97      6.16 o 
   4   1   1      251.10      230.02      4.81 o 
   5   1   1        6.43        2.82      2.06 o 
   6   1   1      132.03      118.99      4.85 o 
   7   1   1      119.26      142.26      5.70 o 
   8   1   1      266.94      294.43      8.60 o 
   9   1   1      117.17      116.83      6.92 o 
  10   1   1       17.34       23.23      4.41 o 
  11   1   1       19.08       23.52      4.52 o 
  12   1   1        4.95        2.71      3.78 o 
 -12   2   1        4.82        1.92      3.92 o 
 -11   2   1        3.20        9.98      3.59 o 
 -10   2   1        5.72        7.55      3.85 o 
  -9   2   1      126.99      114.04      6.19 o 
  -8   2   1      120.84      109.16      5.34 o 
  -7   2   1       27.56       25.50      3.10 o 
  -6   2   1      704.50      670.14      9.21 o 
  -5   2   1      211.86      191.74      4.74 o 
  -4   2   1     3141.74     3408.28     67.52 o 
  -3   2   1     2476.06     2509.27     12.44 o 
  -2   2   1     2335.88     2231.89     42.62 o 
  -1   2   1      369.25      392.52      4.94 o 
   0   2   1     1027.09     1288.47     49.16 o 
   1   2   1      519.38      421.24      3.34 o 
   2   2   1     1235.30     1089.03      8.07 o 
   3   2   1      719.55      686.53      7.24 o 
   4   2   1     1237.82     1317.58     11.16 o 
   5   2   1      431.47      487.25      7.72 o 
   6   2   1      462.31      526.98      8.81 o 
   7   2   1      125.46      145.01      5.84 o 
   8   2   1      176.10      182.66      7.26 o 
   9   2   1       83.48       93.69      6.13 o 
  10   2   1        2.16        1.96      3.70 o 
  11   2   1        4.06        7.24      3.89 o 
  12   2   1        7.43        2.24      3.85 o 
 -12   3   1        1.22        4.91      3.54 o 
 -11   3   1        2.58        3.98      3.98 o 
 -10   3   1       11.86        6.10      3.92 o 
  -9   3   1       54.44       57.46      5.09 o 
  -8   3   1       89.48      105.17      4.47 o 
  -7   3   1       15.07       12.77      2.98 o 
  -6   3   1      622.90      617.63      9.94 o 
  -5   3   1       86.22       86.75      3.55 o 
  -4   3   1      157.21      162.09      3.48 o 
  -3   3   1       31.14       42.56      2.08 o 
  -2   3   1      183.58      156.81      3.20 o 
  -1   3   1     2107.27     2172.07     10.54 o 
   0   3   1      686.30      731.82     20.43 o 
   1   3   1     2381.48     2214.60     45.20 o 
   2   3   1      888.15      885.58      7.76 o 
   3   3   1      317.77      284.80      6.03 o 
   4   3   1       27.49       24.80      2.44 o 
   5   3   1      616.57      623.71      8.82 o 
   6   3   1       15.50       18.49      2.62 o 
   7   3   1       56.99       53.84      4.48 o 
   8   3   1       13.11       16.38      3.51 o 
   9   3   1        6.73        5.79      3.70 o 
  10   3   1        4.71        7.29      3.90 o 
  11   3   1        0.14        1.50      3.69 o 
 -12   4   1        4.97        3.20      3.59 o 
 -11   4   1        1.74        3.74      3.74 o 
 -10   4   1       21.09       19.90      4.55 o 
  -9   4   1       69.81       68.12      5.45 o 
  -8   4   1       54.44       50.09      4.14 o 
  -7   4   1       27.62       22.88      3.21 o 
  -6   4   1      134.85      145.09      5.15 o 
  -5   4   1      519.63      540.48      8.13 o 
  -4   4   1      682.51      686.37      8.16 o 
  -3   4   1      743.40      640.49      7.15 o 
  -2   4   1       38.90       30.08      1.94 o 
  -1   4   1      786.32      827.19      7.29 o 
   0   4   1      614.24      629.70     10.77 o 
   1   4   1      134.80      119.45      2.34 o 
   2   4   1      400.90      360.84      5.46 o 
   3   4   1     1421.74     1310.83     11.06 o 
   4   4   1       65.03       66.04      3.85 o 
   5   4   1       79.07       82.87      3.88 o 
   6   4   1       30.87       23.63      3.05 o 
   7   4   1       89.72       85.91      5.04 o 
   8   4   1       63.24       58.95      4.96 o 
   9   4   1        8.96       14.18      3.79 o 
  10   4   1        0.03        1.06      3.60 o 
  11   4   1        1.37        2.73      3.60 o 
 -12   5   1        7.32        2.97      3.90 o 
 -11   5   1        4.23        3.55      3.80 o 
 -10   5   1       33.41       34.78      4.75 o 
  -9   5   1       54.26       47.12      4.96 o 
  -8   5   1       11.84       19.05      3.60 o 
  -7   5   1        0.76        0.61      2.88 o 
  -6   5   1       41.68       53.37      3.68 o 
  -5   5   1       12.18       11.47      2.43 o 
  -4   5   1       14.85       19.87      2.52 o 
  -3   5   1     1328.71     1358.31     11.37 o 
  -2   5   1       19.10       20.79      2.55 o 
  -1   5   1      477.50      506.34      6.27 o 
   0   5   1      481.57      508.84      4.82 o 
   1   5   1        5.05        9.50      1.59 o 
   2   5   1      354.68      350.64      5.87 o 
   3   5   1       26.68       16.11      2.30 o 
   4   5   1       87.97       98.24      3.96 o 
   5   5   1       43.32       46.83      3.39 o 
   6   5   1       28.99       26.24      3.60 o 
   7   5   1      136.94      143.53      6.03 o 
   8   5   1       91.39       95.28      5.38 o 
   9   5   1       23.46       11.45      4.33 o 
  10   5   1       14.03       11.91      3.65 o 
  11   5   1        5.96        2.64      3.64 o 
 -12   6   1        2.57        2.31      3.27 o 
 -11   6   1        7.83       10.99      3.94 o 
 -10   6   1       11.24       17.11      3.97 o 
  -9   6   1       13.80       20.90      3.95 o 
  -8   6   1       40.50       44.44      4.48 o 
  -7   6   1       26.89       26.87      3.74 o 
  -6   6   1       80.65       90.77      4.72 o 
  -5   6   1      195.67      205.60      5.77 o 
  -4   6   1      334.19      385.18      7.15 o 
  -3   6   1      133.47      137.85      5.18 o 
  -2   6   1       56.55       79.24      3.48 o 
  -1   6   1      308.53      242.74      5.01 o 
   0   6   1      106.38      107.95      7.52 o 
   1   6   1     2159.18     2267.70     14.60 o 
   2   6   1      526.23      557.31      7.94 o 
   3   6   1       83.05      102.78      4.24 o 
   4   6   1       32.21       49.64      3.47 o 
   5   6   1       21.86       24.57      3.27 o 
   6   6   1      211.44      162.16      6.33 o 
   7   6   1       36.35       27.75      4.55 o 
   8   6   1       11.96        8.58      4.00 o 
   9   6   1       10.63       13.37      4.08 o 
  10   6   1        2.21        7.55      3.60 o 
  11   6   1       19.53       14.79      3.67 o 
 -11   7   1        1.76        3.12      3.76 o 
 -10   7   1        2.61        3.41      4.00 o 
  -9   7   1        4.82        4.14      3.80 o 
  -8   7   1       10.96        7.19      3.75 o 
  -7   7   1       79.76       91.75      5.16 o 
  -6   7   1       19.61       16.76      3.57 o 
  -5   7   1      278.30      296.95      7.44 o 
  -4   7   1      153.33      136.96      4.97 o 
  -3   7   1       68.67       49.48      3.47 o 
  -2   7   1      438.11      493.11      8.14 o 
  -1   7   1      161.65      180.80      4.01 o 
   0   7   1     1122.55     1101.19     14.41 o 
   1   7   1       69.53       58.34      3.57 o 
   2   7   1      106.35       95.31      4.05 o 
   3   7   1      327.25      364.54      7.59 o 
   4   7   1      158.37      139.94      5.39 o 
   5   7   1       86.97       78.98      4.84 o 
   6   7   1       12.05       18.84      3.37 o 
   7   7   1       47.43       48.40      4.81 o 
   8   7   1        7.73        5.53      3.78 o 
   9   7   1        0.42        4.01      3.42 o 
  10   7   1        1.08        2.86      3.60 o 
 -11   8   1        1.44        1.53      3.54 o 
 -10   8   1        4.81        9.41      3.89 o 
  -9   8   1       22.01       32.30      4.37 o 
  -8   8   1        8.23        4.41      3.83 o 
  -7   8   1       56.67       55.25      4.73 o 
  -6   8   1       93.07       86.23      5.41 o 
  -5   8   1       81.52       82.66      4.92 o 
  -4   8   1       67.44       81.06      4.50 o 
  -3   8   1        2.66        8.55      2.58 o 
  -2   8   1      215.39      230.21      6.15 o 
  -1   8   1        8.31       10.42      2.40 o 
   0   8   1       35.63       33.76      2.06 o 
   1   8   1      310.00      311.88      6.83 o 
   2   8   1       10.16        8.29      2.43 o 
   3   8   1       38.35       40.00      3.84 o 
   4   8   1       17.98       22.61      3.40 o 
   5   8   1       37.76       40.89      4.18 o 
   6   8   1       40.74       37.87      4.52 o 
   7   8   1       73.12       77.68      5.79 o 
   8   8   1        1.49        0.69      4.05 o 
   9   8   1        4.20        0.68      4.31 o 
  10   8   1        1.87        0.67      3.92 o 
 -10   9   1       20.47       22.52      4.50 o 
  -9   9   1       16.49       15.98      4.41 o 
  -8   9   1        4.78        3.73      4.27 o 
  -7   9   1        7.71        8.37      3.88 o 
  -6   9   1      155.97      154.76      6.83 o 
  -5   9   1       18.95       24.32      3.70 o 
  -4   9   1       58.72       62.89      4.55 o 
  -3   9   1      140.86      137.81      5.73 o 
  -2   9   1       31.33       33.86      3.42 o 
  -1   9   1       26.02       14.45      3.64 o 
   0   9   1        4.80        3.05      3.69 o 
   1   9   1       11.33       14.14      3.01 o 
   2   9   1      177.54      196.57      6.39 o 
   3   9   1       87.21       66.95      5.34 o 
   4   9   1      336.64      329.74      9.35 o 
   5   9   1       58.31       59.28      5.22 o 
   6   9   1        4.93        5.17      4.11 o 
   7   9   1       36.53       29.05      5.09 o 
   8   9   1        9.57        9.00      4.39 o 
   9   9   1        1.87        4.08      4.08 o 
  10   9   1        1.89        3.53      3.42 o 
 -10  10   1        7.18        8.15      3.83 o 
  -9  10   1        0.38        0.23      3.87 o 
  -8  10   1       19.79       18.84      4.32 o 
  -7  10   1        9.25        3.01      3.91 o 
  -6  10   1       21.28       17.75      3.96 o 
  -5  10   1       44.27       59.09      5.15 o 
  -4  10   1        7.03       15.35      3.87 o 
  -3  10   1       40.09       53.86      4.25 o 
  -2  10   1        8.07       11.68      3.35 o 
  -1  10   1       15.41       16.00      3.44 o 
   0  10   1      159.61      162.38      4.26 o 
   1  10   1       56.93       56.89      4.52 o 
   2  10   1       58.91       54.69      4.96 o 
   3  10   1      148.96      160.40      7.06 o 
   4  10   1       47.16       34.97      5.37 o 
   5  10   1       28.88       34.74      4.98 o 
   6  10   1       64.91       60.65      5.60 o 
   7  10   1        1.23        4.13      4.07 o 
   8  10   1        2.06        5.38      4.36 o 
   9  10   1        0.41        3.56      3.93 o 
  -9  11   1        1.07        1.33      3.73 o 
  -8  11   1        2.96        4.28      3.28 o 
  -7  11   1        3.54        4.17      4.17 o 
  -6  11   1       20.56       18.45      4.55 o 
  -5  11   1        0.63        0.43      3.85 o 
  -4  11   1        5.40        2.90      3.95 o 
  -3  11   1        5.10        8.09      3.86 o 
  -2  11   1       43.63       40.77      4.19 o 
  -1  11   1        5.23        6.17      3.69 o 
   0  11   1       42.12       39.10      3.17 o 
   1  11   1       17.06       24.01      4.08 o 
   2  11   1       78.99       96.31      6.34 o 
   3  11   1        0.36        1.96      4.04 o 
   4  11   1       24.09       36.23      5.33 o 
   5  11   1        0.83        2.65      3.78 o 
   6  11   1        1.96        3.26      4.18 o 
   7  11   1        4.85        0.24      4.39 o 
   8  11   1        1.80        0.24      4.13 o 
  -8  12   1        6.90        5.50      3.66 o 
  -7  12   1        5.62        1.58      4.31 o 
  -6  12   1       11.25        5.17      3.77 o 
  -5  12   1        1.10        0.24      4.20 o 
  -4  12   1        9.16       10.64      4.27 o 
  -3  12   1       13.54       11.26      4.36 o 
  -2  12   1        3.37        4.84      3.73 o 
  -1  12   1       18.24       11.89      4.23 o 
   0  12   1       21.92       21.45      3.27 o 
   1  12   1       15.63        6.90      4.28 o 
   2  12   1        5.56        9.15      4.08 o 
   3  12   1       14.12       15.25      5.10 o 
   4  12   1       13.53       20.99      4.95 o 
   5  12   1        1.10        8.58      4.15 o 
   6  12   1        0.44        4.76      4.76 o 
   7  12   1        4.14        4.39      4.35 o 
   8  12   1        1.75        5.13      3.75 o 
  -7  13   1        1.19        0.44      3.72 o 
  -6  13   1        5.83        4.21      4.21 o 
  -5  13   1        6.16        0.47      4.49 o 
  -4  13   1        1.66        1.37      4.00 o 
  -3  13   1        7.34       10.03      3.96 o 
  -2  13   1       15.77       23.87      4.33 o 
  -1  13   1        9.39       11.33      3.80 o 
   0  13   1        7.99        7.39      4.07 o 
   1  13   1        1.21        2.88      4.42 o 
   2  13   1        5.45        5.54      4.50 o 
   3  13   1        1.39        2.11      4.72 o 
   4  13   1       18.74       15.73      5.70 o 
   5  13   1        3.78       10.38      4.59 o 
   6  13   1        2.30        7.79      4.25 o 
   7  13   1        0.39        4.85      4.85 o 
  -6  14   1        2.84        2.80      3.84 o 
  -5  14   1        4.05        3.83      4.21 o 
  -4  14   1        0.85        4.20      4.20 o 
  -3  14   1       11.90       12.46      4.13 o 
  -2  14   1        1.17        5.24      3.60 o 
  -1  14   1        0.27        3.74      4.02 o 
   0  14   1        7.52        9.45      2.98 o 
   1  14   1        1.92        0.00      5.09 o 
   2  14   1        6.36        2.98      4.91 o 
   3  14   1        1.04        1.40      4.73 o 
   4  14   1        6.46        3.92      5.22 o 
   5  14   1        2.51        3.33      4.97 o 
   6  14   1        0.79        4.47      4.21 o 
  -5  15   1        9.46        5.62      3.67 o 
  -4  15   1        0.24        2.61      3.56 o 
  -3  15   1        1.27        0.68      3.55 o 
  -2  15   1        0.21        4.11      4.11 o 
  -1  15   1        1.00        4.34      3.87 o 
   0  15   1        0.00        1.91      3.02 o 
   1  15   1        3.48        6.74      4.54 o 
   2  15   1        1.19        5.59      4.72 o 
   3  15   1       14.57       17.87      5.58 o 
   4  15   1        6.36        5.59      5.23 o 
  -2  16   1        1.74        4.41      3.57 o 
  -1  16   1        0.79        4.27      4.12 o 
   0  16   1        0.46        3.19      3.19 o 
   1  16   1        6.16        6.70      4.91 o 
 -13   0   2       16.32       16.27      3.82 o 
 -12   0   2        7.94       11.32      4.17 o 
 -11   0   2       33.78       28.81      5.02 o 
 -10   0   2       60.40       76.74      5.46 o 
  -9   0   2       23.84       35.85      4.01 o 
  -8   0   2      150.51      151.98      6.00 o 
  -7   0   2      105.14      109.45      3.65 o 
  -6   0   2      521.78      555.22      7.12 o 
  -5   0   2      102.77      102.45      3.46 o 
  -4   0   2     3611.87     3758.64     75.22 o 
  -3   0   2     5673.33     4638.28     69.81 o 
  -2   0   2    24030.84    24895.96    137.58 o 
  -1   0   2     9716.47     9604.25     73.05 o 
   0   0   2     6967.47     7053.00     53.69 o 
   1   0   2      471.23      506.58      4.21 o 
   2   0   2      878.04      842.96      9.43 o 
   3   0   2      172.49      186.17      3.17 o 
   4   0   2        0.66        0.64      2.18 o 
   5   0   2       49.20       53.10      3.55 o 
   6   0   2       72.36       88.37      4.09 o 
   7   0   2        3.43        5.99      3.44 o 
   8   0   2      367.62      369.34      9.96 o 
   9   0   2        4.60        2.19      3.93 o 
  10   0   2        5.57        3.00      3.93 o 
  11   0   2        4.55        1.14      4.06 o 
 -13   1   2        4.50        2.86      3.51 o 
 -12   1   2        0.09        0.00      3.57 o 
 -11   1   2       35.42       31.70      4.91 o 
 -10   1   2       95.32       94.09      5.95 o 
  -9   1   2      132.57      138.35      6.12 o 
  -8   1   2      141.02      145.09      5.68 o 
  -7   1   2       69.61       71.09      3.35 o 
  -6   1   2     1924.04     2002.11     15.88 o 
  -5   1   2      446.84      431.00      5.61 o 
  -4   1   2     1580.36     1769.69     11.45 o 
  -3   1   2     2954.04     3008.60     11.32 o 
  -2   1   2     4171.85     4556.27     58.20 o 
  -1   1   2     1093.72     1064.08      7.03 o 
   0   1   2      308.61      200.28      7.88 o 
   1   1   2     1219.51     1113.60      7.54 o 
   2   1   2      283.58      205.24      3.85 o 
   3   1   2     2499.06     2881.47     15.62 o 
   4   1   2      142.47      143.75      5.78 o 
   5   1   2      352.97      318.04      6.81 o 
   6   1   2      128.53      149.70      6.23 o 
   7   1   2      135.81      101.39      5.52 o 
   8   1   2        7.73        7.34      3.67 o 
   9   1   2       13.43       23.58      4.58 o 
  10   1   2        0.88        1.80      4.00 o 
  11   1   2        1.74        4.01      4.01 o 
 -13   2   2        1.49        1.03      3.39 o 
 -12   2   2        0.95        5.43      3.37 o 
 -11   2   2       11.34        6.40      4.07 o 
 -10   2   2       66.61       67.79      5.42 o 
  -9   2   2       69.27       77.94      4.98 o 
  -8   2   2        5.97        5.84      2.81 o 
  -7   2   2       42.56       45.29      2.75 o 
  -6   2   2      741.41      689.57      9.15 o 
  -5   2   2      523.17      622.59      7.89 o 
  -4   2   2      365.71      447.50      6.02 o 
  -3   2   2      392.07      351.56      4.78 o 
  -2   2   2      425.40      449.28      5.36 o 
  -1   2   2     4942.40     4921.47     62.20 o 
   0   2   2     1098.89     1085.70     14.77 o 
   1   2   2     1153.69     1063.03      7.62 o 
   2   2   2     1192.12     1222.56      9.35 o 
   3   2   2     1136.14     1145.66     10.07 o 
   4   2   2      187.87      172.13      4.55 o 
   5   2   2      215.15      216.02      5.82 o 
   6   2   2       30.13       29.41      3.17 o 
   7   2   2      148.81      150.12      6.27 o 
   8   2   2        1.68        3.99      3.54 o 
   9   2   2       29.44       32.42      4.74 o 
  10   2   2       12.99       20.34      4.07 o 
  11   2   2       12.62       11.04      4.35 o 
 -12   3   2        1.34        1.73      3.79 o 
 -11   3   2        4.88        3.67      3.74 o 
 -10   3   2       60.92       63.14      5.23 o 
  -9   3   2       18.27       25.68      3.76 o 
  -8   3   2       43.90       38.64      3.81 o 
  -7   3   2      230.14      210.00      6.65 o 
  -6   3   2       78.18       66.43      3.66 o 
  -5   3   2      690.45      741.27      8.89 o 
  -4   3   2      417.30      388.06      5.81 o 
  -3   3   2      164.65      155.43      2.95 o 
  -2   3   2      952.65      848.32      7.28 o 
  -1   3   2     2446.81     2521.41     10.48 o 
   0   3   2     3533.88     3102.74     61.17 o 
   1   3   2     1324.94     1314.40      8.97 o 
   2   3   2      232.29      225.26      5.60 o 
   3   3   2     2914.25     3185.31     17.07 o 
   4   3   2        6.82        6.61      2.12 o 
   5   3   2      618.69      641.50      9.27 o 
   6   3   2       95.91       90.57      4.38 o 
   7   3   2       76.18       82.82      5.17 o 
   8   3   2       38.01       25.69      4.04 o 
   9   3   2       18.91       23.86      4.43 o 
  10   3   2        5.75        6.72      3.76 o 
  11   3   2        4.21        3.58      3.84 o 
 -12   4   2        5.68        4.83      3.66 o 
 -11   4   2        1.79        7.25      3.52 o 
 -10   4   2       12.77       20.09      3.67 o 
  -9   4   2        5.56        9.53      3.53 o 
  -8   4   2       10.07        8.86      3.07 o 
  -7   4   2      105.78       99.04      4.64 o 
  -6   4   2       81.85       76.15      3.91 o 
  -5   4   2       19.53       20.58      2.56 o 
  -4   4   2       17.93       13.79      1.99 o 
  -3   4   2      229.27      155.10      3.82 o 
  -2   4   2      274.95      293.02      4.84 o 
  -1   4   2     1953.47     2035.33     11.52 o 
   0   4   2      350.62      340.37      8.91 o 
   1   4   2      154.73      108.35      2.97 o 
   2   4   2     1035.67     1083.78     10.58 o 
   3   4   2      164.11      163.37      4.39 o 
   4   4   2      356.57      474.44      7.80 o 
   5   4   2      181.30      194.25      5.83 o 
   6   4   2       21.66       22.61      3.42 o 
   7   4   2       46.37       53.93      4.80 o 
   8   4   2       29.40       33.12      4.35 o 
   9   4   2       37.46       38.64      4.64 o 
  10   4   2        0.33        0.42      3.70 o 
  11   4   2        4.26        9.72      3.37 o 
 -12   5   2        3.30        4.59      3.73 o 
 -11   5   2        0.60        3.78      3.78 o 
 -10   5   2       28.88       24.38      4.70 o 
  -9   5   2       60.07       64.60      5.17 o 
  -8   5   2       23.97       19.96      3.70 o 
  -7   5   2       12.42       10.56      3.39 o 
  -6   5   2       26.43       19.39      2.88 o 
  -5   5   2      126.48      136.39      3.70 o 
  -4   5   2        6.02        2.03      2.03 o 
  -3   5   2      496.42      510.04      7.15 o 
  -2   5   2      462.02      486.72      6.75 o 
  -1   5   2      354.79      408.57      5.86 o 
   0   5   2      760.34      669.79     14.55 o 
   1   5   2      212.61      194.40      4.31 o 
   2   5   2      164.40      176.77      4.52 o 
   3   5   2       71.34       89.00      3.57 o 
   4   5   2       33.81       48.00      3.45 o 
   5   5   2      167.21      158.96      5.59 o 
   6   5   2      158.48      165.47      6.02 o 
   7   5   2       96.23      102.81      5.79 o 
   8   5   2       48.91       52.10      4.77 o 
   9   5   2       48.36       48.13      4.88 o 
  10   5   2        7.36        0.21      3.66 o 
  11   5   2       15.71       12.61      3.71 o 
 -12   6   2       13.98       13.24      3.81 o 
 -11   6   2        0.08        0.45      4.07 o 
 -10   6   2        5.24        3.32      3.80 o 
  -9   6   2       24.93       21.94      4.28 o 
  -8   6   2       51.34       52.71      4.75 o 
  -7   6   2       48.27       43.95      4.14 o 
  -6   6   2       24.74       20.90      3.07 o 
  -5   6   2       29.84       34.32      3.03 o 
  -4   6   2       50.28       45.33      3.14 o 
  -3   6   2       29.93       31.22      2.90 o 
  -2   6   2     1295.08     1404.63     12.22 o 
  -1   6   2      393.94      369.19      6.92 o 
   0   6   2     2062.37     2194.21     41.33 o 
   1   6   2      164.54      149.82      4.31 o 
   2   6   2      254.85      310.14      6.14 o 
   3   6   2       94.63      107.12      4.39 o 
   4   6   2       56.83       63.86      4.12 o 
   5   6   2       76.22      106.32      5.06 o 
   6   6   2       12.66       15.43      3.46 o 
   7   6   2       21.90       27.68      4.01 o 
   8   6   2       82.01       79.62      5.84 o 
   9   6   2       10.42        8.54      3.87 o 
  10   6   2        0.88        0.82      3.41 o 
 -11   7   2        0.22        3.41      3.80 o 
 -10   7   2       19.04       13.80      4.37 o 
  -9   7   2       17.92       16.72      4.48 o 
  -8   7   2       31.55       41.88      4.46 o 
  -7   7   2       21.03       23.63      3.71 o 
  -6   7   2      236.98      193.81      6.72 o 
  -5   7   2       47.53       43.12      3.58 o 
  -4   7   2      198.39      169.37      5.62 o 
  -3   7   2      286.32      268.83      6.42 o 
  -2   7   2      103.33      123.14      3.76 o 
  -1   7   2      336.64      344.98      7.58 o 
   0   7   2       79.71       81.42      4.89 o 
   1   7   2      546.12      555.51      8.21 o 
   2   7   2       46.56       49.78      3.40 o 
   3   7   2      126.53       99.89      4.69 o 
   4   7   2       25.71       30.73      3.68 o 
   5   7   2       38.61       34.44      4.13 o 
   6   7   2       72.96       66.28      5.35 o 
   7   7   2       31.30       24.42      4.65 o 
   8   7   2       53.09       48.88      5.11 o 
   9   7   2        3.55        0.63      3.84 o 
  10   7   2        2.39        6.34      3.58 o 
 -11   8   2        0.34        4.27      3.36 o 
 -10   8   2       17.20       22.06      4.56 o 
  -9   8   2       34.80       37.97      4.94 o 
  -8   8   2        1.54        6.63      3.19 o 
  -7   8   2       37.29       50.23      4.77 o 
  -6   8   2       14.16       12.35      3.59 o 
  -5   8   2      100.17       99.40      4.92 o 
  -4   8   2       89.37       94.98      4.93 o 
  -3   8   2       99.67       92.31      4.45 o 
  -2   8   2       27.99       32.14      3.28 o 
  -1   8   2      284.07      309.56      6.73 o 
   0   8   2      160.58      183.21      8.04 o 
   1   8   2       65.19       72.60      4.09 o 
   2   8   2      146.76      171.34      5.04 o 
   3   8   2      245.46      279.32      7.70 o 
   4   8   2       16.66        8.68      3.90 o 
   5   8   2       38.00       35.48      4.26 o 
   6   8   2       76.18       78.15      5.56 o 
   7   8   2        4.30        0.86      4.00 o 
   8   8   2       16.39       16.42      4.44 o 
   9   8   2        4.60        4.03      3.94 o 
  10   8   2        5.15        2.29      3.63 o 
 -11   9   2        2.08        0.65      3.50 o 
 -10   9   2        4.91        8.74      3.86 o 
  -9   9   2       13.49       13.66      4.29 o 
  -8   9   2       13.85        7.81      4.33 o 
  -7   9   2       45.98       49.45      5.17 o 
  -6   9   2       49.27       53.66      4.99 o 
  -5   9   2       76.32       74.10      5.52 o 
  -4   9   2       54.12       53.69      4.31 o 
  -3   9   2       61.23       63.63      4.60 o 
  -2   9   2       30.87       31.50      2.93 o 
  -1   9   2        7.35        6.94      2.71 o 
   0   9   2      107.13      132.32      5.42 o 
   1   9   2       77.50       72.07      4.53 o 
   2   9   2      156.38      147.94      6.17 o 
   3   9   2       44.68       40.06      4.70 o 
   4   9   2      253.09      254.04      8.66 o 
   5   9   2       13.43       17.37      4.50 o 
   6   9   2       58.13       55.88      5.68 o 
   7   9   2       11.43       11.08      3.89 o 
   8   9   2        0.31        4.69      3.72 o 
   9   9   2        1.61        0.45      3.89 o 
 -10  10   2        2.96        6.73      3.40 o 
  -9  10   2        3.18        0.93      4.00 o 
  -8  10   2       20.57       18.17      4.55 o 
  -7  10   2        6.79        4.74      4.33 o 
  -6  10   2       79.74       96.71      6.20 o 
  -5  10   2        3.90        7.32      3.76 o 
  -4  10   2       26.02       21.04      4.07 o 
  -3  10   2        8.16        9.13      3.70 o 
  -2  10   2       19.32       25.56      3.81 o 
  -1  10   2      176.39      161.63      6.36 o 
   0  10   2       83.85       85.56      3.61 o 
   1  10   2       27.40       25.60      4.40 o 
   2  10   2      325.11      333.86      9.25 o 
   3  10   2       41.38       28.56      4.65 o 
   4  10   2      108.92      111.21      6.88 o 
   5  10   2       58.15       55.53      5.32 o 
   6  10   2        9.36       13.31      4.68 o 
   7  10   2        0.74        4.19      4.19 o 
   8  10   2        1.86        7.42      4.16 o 
   9  10   2        0.97        3.69      3.69 o 
  -9  11   2        5.53        1.79      3.97 o 
  -8  11   2       18.93       20.21      4.16 o 
  -7  11   2        3.75        8.50      3.49 o 
  -6  11   2       32.44       39.00      4.74 o 
  -5  11   2       26.66       33.15      4.83 o 
  -4  11   2       20.46       21.93      4.41 o 
  -3  11   2       19.70       20.27      4.02 o 
  -2  11   2       11.34        4.13      3.80 o 
  -1  11   2       66.97       57.95      4.82 o 
   0  11   2       14.76       22.82      2.86 o 
   1  11   2      273.80      290.42      9.18 o 
   2  11   2        2.38        5.07      4.49 o 
   3  11   2      151.24      159.70      7.74 o 
   4  11   2        0.11        0.47      4.32 o 
   5  11   2       17.82       11.37      4.94 o 
   6  11   2        3.65        2.03      4.43 o 
   7  11   2        0.60        5.26      4.02 o 
   8  11   2       11.73        5.27      4.65 o 
  -9  12   2        3.38        1.07      3.43 o 
  -8  12   2        4.70        2.91      3.50 o 
  -7  12   2        3.36        7.49      3.70 o 
  -6  12   2       15.98       11.82      4.68 o 
  -5  12   2       21.99       18.49      4.56 o 
  -4  12   2       10.00        9.05      4.25 o 
  -3  12   2       13.37       14.89      3.92 o 
  -2  12   2        4.80        4.94      4.02 o 
  -1  12   2       28.07       26.37      4.60 o 
   0  12   2       11.42       10.85      3.52 o 
   1  12   2       31.70       27.99      4.76 o 
   2  12   2        3.90        5.20      4.79 o 
   3  12   2       17.03       23.37      5.21 o 
   4  12   2        8.34       11.34      4.57 o 
   5  12   2        6.93        7.89      4.47 o 
   6  12   2        1.80        6.30      4.80 o 
   7  12   2        0.93        2.77      4.29 o 
  -8  13   2        1.24        2.32      3.65 o 
  -7  13   2        2.58        2.65      3.94 o 
  -6  13   2        8.77        0.92      4.61 o 
  -5  13   2        5.98        1.38      4.28 o 
  -4  13   2       21.89       23.74      4.63 o 
  -3  13   2        4.63       11.24      3.97 o 
  -2  13   2        5.37        4.45      4.21 o 
  -1  13   2       13.13       13.82      4.57 o 
   0  13   2        1.97        2.08      3.55 o 
   1  13   2        1.30        2.98      4.08 o 
   2  13   2        6.41        9.85      4.77 o 
   3  13   2        0.38        4.92      4.92 o 
   4  13   2        5.39        6.85      4.60 o 
   5  13   2        1.96       10.91      4.41 o 
   6  13   2        0.99        4.43      4.43 o 
  -6  14   2        6.22        3.04      4.00 o 
  -5  14   2        0.44        0.44      3.65 o 
  -4  14   2        5.00        2.96      3.89 o 
  -3  14   2        0.59        2.76      3.91 o 
  -2  14   2        2.17        0.72      4.37 o 
  -1  14   2        1.92        0.48      4.03 o 
   0  14   2        1.24        1.64      3.18 o 
   1  14   2        2.63        5.86      4.74 o 
   2  14   2        1.23        9.12      4.36 o 
   3  14   2        7.51       15.53      5.10 o 
   4  14   2        2.83        5.06      5.61 o 
   5  14   2        2.74        1.89      4.47 o 
  -5  15   2        0.70        3.15      3.46 o 
  -4  15   2        3.57        4.36      3.87 o 
  -3  15   2        0.25        3.16      3.83 o 
  -2  15   2        0.04        4.96      3.76 o 
  -1  15   2        0.29        3.24      3.93 o 
   0  15   2        0.72        1.53      3.09 o 
   1  15   2        0.32        1.66      4.82 o 
   2  15   2        0.41        2.27      5.01 o 
   3  15   2        0.43        5.02      5.02 o 
  -2  16   2        2.90        0.92      4.01 o 
  -1  16   2        2.00       11.97      3.93 o 
   0  16   2        5.87        9.12      3.43 o 
   1  16   2        0.08        0.54      4.99 o 
 -13   0   3        2.01        0.64      3.47 o 
 -12   0   3        2.00        5.95      3.60 o 
 -11   0   3        0.04        0.20      3.65 o 
 -10   0   3       10.60       15.01      3.48 o 
  -9   0   3       70.58       42.17      3.12 o 
  -8   0   3       29.38       32.46      3.52 o 
  -7   0   3        3.48        2.83      2.33 o 
  -6   0   3     1637.69     1759.40     14.07 o 
  -5   0   3      115.71      125.83      5.24 o 
  -4   0   3      138.64      194.22      4.17 o 
  -3   0   3     1309.14     1306.16      7.80 o 
  -2   0   3     3958.93     3947.75     56.44 o 
  -1   0   3      160.13      145.73      2.74 o 
   0   0   3       42.38       51.91      1.35 o 
   1   0   3        9.41        9.12      1.34 o 
   2   0   3      907.64      853.13      8.39 o 
   3   0   3       75.86       97.29      4.46 o 
   4   0   3      386.33      339.51      6.87 o 
   5   0   3       50.90       48.47      4.36 o 
   6   0   3       11.14        8.57      2.61 o 
   7   0   3       44.03       68.38      5.30 o 
   8   0   3        5.51        4.85      3.79 o 
   9   0   3        1.07        3.65      4.03 o 
  10   0   3        0.18        0.00      4.25 o 
  11   0   3        0.40        2.64      3.62 o 
 -13   1   3        3.93        2.96      3.86 o 
 -12   1   3        3.06        3.05      3.96 o 
 -11   1   3        8.51       13.89      3.88 o 
 -10   1   3        0.35        3.26      3.58 o 
  -9   1   3       11.91       17.02      3.02 o 
  -8   1   3       14.78       18.78      3.08 o 
  -7   1   3      127.60      124.59      5.26 o 
  -6   1   3       92.32       92.88      3.83 o 
  -5   1   3      436.22      527.56      7.19 o 
  -4   1   3      377.23      351.68      4.63 o 
  -3   1   3      738.32      737.63      7.22 o 
  -2   1   3      317.72      298.27      3.42 o 
  -1   1   3     2763.52     2980.87     50.16 o 
   0   1   3     2865.80     2561.39     60.28 o 
   1   1   3      614.05      703.86      6.70 o 
   2   1   3      238.00      219.68      4.45 o 
   3   1   3     1702.05     1695.29     14.19 o 
   4   1   3       15.46       15.65      2.44 o 
   5   1   3      146.48      136.76      6.28 o 
   6   1   3       54.56       69.18      4.48 o 
   7   1   3       26.95       18.88      3.98 o 
   8   1   3       43.59       45.82      4.87 o 
   9   1   3        2.38        4.68      3.91 o 
  10   1   3        8.84       12.32      3.88 o 
  11   1   3        9.46       12.48      3.78 o 
 -13   2   3        3.76        2.53      3.65 o 
 -12   2   3        1.17        3.07      3.74 o 
 -11   2   3        6.85        5.50      3.33 o 
 -10   2   3       25.25       19.39      4.09 o 
  -9   2   3        9.25       14.55      3.32 o 
  -8   2   3        7.57       11.96      2.66 o 
  -7   2   3      384.80      363.04      7.55 o 
  -6   2   3      482.52      493.45      7.89 o 
  -5   2   3      215.59      209.05      5.72 o 
  -4   2   3      569.87      541.62      5.83 o 
  -3   2   3     1405.14     1412.19      9.57 o 
  -2   2   3     1392.50     1423.57      9.16 o 
  -1   2   3     1461.33     1210.05      8.17 o 
   0   2   3      208.22      156.80      2.49 o 
   1   2   3      498.08      516.68      5.90 o 
   2   2   3     1782.82     1843.76     12.43 o 
   3   2   3      143.22      142.32      4.30 o 
   4   2   3      219.89      219.37      6.15 o 
   5   2   3       15.07       15.30      2.72 o 
   6   2   3       62.10       69.08      4.34 o 
   7   2   3      110.65      119.63      6.29 o 
   8   2   3       26.05       25.65      4.16 o 
   9   2   3        1.75        1.32      3.43 o 
  10   2   3        1.83        1.56      4.05 o 
  11   2   3        6.41        3.96      4.09 o 
 -13   3   3        0.61        2.30      3.11 o 
 -12   3   3        4.56        7.25      3.68 o 
 -11   3   3       15.87       13.73      4.29 o 
 -10   3   3       12.04       16.06      3.55 o 
  -9   3   3       11.51       17.12      3.32 o 
  -8   3   3       31.82       28.91      3.83 o 
  -7   3   3       99.44       94.84      4.35 o 
  -6   3   3      248.43      257.74      6.56 o 
  -5   3   3      158.14      127.62      4.03 o 
  -4   3   3       57.28       51.24      2.43 o 
  -3   3   3      205.38      210.29      4.94 o 
  -2   3   3      600.00      653.76      6.79 o 
  -1   3   3      709.92      759.24      7.02 o 
   0   3   3      925.46      977.17     26.28 o 
   1   3   3      141.39      144.22      3.49 o 
   2   3   3     3199.19     3254.49     16.82 o 
   3   3   3      207.86      179.22      4.89 o 
   4   3   3      457.81      470.46      7.75 o 
   5   3   3      124.08      121.37      4.94 o 
   6   3   3        2.26        2.19      2.79 o 
   7   3   3       11.03       15.93      3.83 o 
   8   3   3        5.41        8.58      3.36 o 
   9   3   3        3.77        4.50      3.79 o 
  10   3   3        2.42        3.75      3.75 o 
  11   3   3        2.97        0.40      3.38 o 
 -13   4   3        4.61        4.56      3.72 o 
 -12   4   3       11.15        9.52      4.20 o 
 -11   4   3       13.99       17.50      4.11 o 
 -10   4   3       11.75       10.42      3.95 o 
  -9   4   3       47.16       41.88      4.48 o 
  -8   4   3       29.98       34.74      3.64 o 
  -7   4   3       42.68       30.98      3.19 o 
  -6   4   3      115.71      109.12      4.85 o 
  -5   4   3      295.35      262.14      5.75 o 
  -4   4   3      113.05      146.34      4.13 o 
  -3   4   3       84.86       80.58      3.07 o 
  -2   4   3      599.39      573.45      7.92 o 
  -1   4   3      385.95      425.74      6.16 o 
   0   4   3      679.88      685.27     17.29 o 
   1   4   3      953.36      820.44      8.28 o 
   2   4   3      166.58      157.09      5.16 o 
   3   4   3      736.79      767.86      9.40 o 
   4   4   3       45.52       34.81      3.22 o 
   5   4   3       34.77       42.64      3.50 o 
   6   4   3      468.41      486.73      9.81 o 
   7   4   3       16.83       13.31      3.97 o 
   8   4   3        1.73        1.20      3.57 o 
   9   4   3        6.48        5.87      4.07 o 
  10   4   3        5.59        2.72      3.70 o 
 -12   5   3        6.46       10.00      3.51 o 
 -11   5   3        1.44        3.36      3.58 o 
 -10   5   3       24.75       30.44      4.25 o 
  -9   5   3        7.05        4.04      3.20 o 
  -8   5   3       12.14        8.33      3.15 o 
  -7   5   3       44.62       41.67      3.76 o 
  -6   5   3        6.90        9.76      2.49 o 
  -5   5   3       31.29       33.12      2.68 o 
  -4   5   3       86.57       95.70      3.70 o 
  -3   5   3      105.48      102.58      3.72 o 
  -2   5   3       17.09       22.69      2.28 o 
  -1   5   3       58.97       57.72      2.73 o 
   0   5   3       16.76       19.70      1.87 o 
   1   5   3      566.50      625.61      7.85 o 
   2   5   3      368.63      316.37      6.13 o 
   3   5   3      251.72      209.84      5.72 o 
   4   5   3       39.83       33.58      3.22 o 
   5   5   3       63.72       79.55      4.64 o 
   6   5   3       35.57       36.55      4.11 o 
   7   5   3       25.63       25.73      4.07 o 
   8   5   3      131.84      113.36      6.29 o 
   9   5   3       36.03       36.83      4.58 o 
  10   5   3        1.08        3.01      3.28 o 
 -12   6   3        0.14        0.21      3.68 o 
 -11   6   3        4.37        5.00      3.86 o 
 -10   6   3       30.64       29.29      4.60 o 
  -9   6   3       29.28       25.05      4.33 o 
  -8   6   3       14.12       21.60      3.85 o 
  -7   6   3        6.91        7.22      2.64 o 
  -6   6   3       75.64       98.53      4.72 o 
  -5   6   3       32.15       31.02      3.06 o 
  -4   6   3      156.78      133.88      4.63 o 
  -3   6   3      623.91      586.39      8.74 o 
  -2   6   3       24.64       32.52      2.81 o 
  -1   6   3     2302.99     2178.35     15.04 o 
   0   6   3      180.86      179.39      3.33 o 
   1   6   3       35.09       38.62      2.81 o 
   2   6   3      140.77      136.75      4.77 o 
   3   6   3       79.18      100.62      4.47 o 
   4   6   3      174.90      153.33      5.76 o 
   5   6   3       58.21       62.46      4.67 o 
   6   6   3       48.52       59.29      4.94 o 
   7   6   3       20.34       23.19      3.98 o 
   8   6   3        2.11        2.77      3.77 o 
   9   6   3        5.05        3.83      3.68 o 
  10   6   3        4.05        5.39      3.12 o 
 -12   7   3        5.98        3.71      3.69 o 
 -11   7   3        1.82        9.60      4.09 o 
 -10   7   3       41.22       30.40      5.24 o 
  -9   7   3       18.30       13.77      4.17 o 
  -8   7   3       26.98       21.08      4.08 o 
  -7   7   3       25.77       25.42      4.03 o 
  -6   7   3       31.53       34.33      3.62 o 
  -5   7   3       58.82       60.30      4.00 o 
  -4   7   3       51.11       52.58      3.74 o 
  -3   7   3      119.99       91.03      4.32 o 
  -2   7   3        9.61        3.85      2.79 o 
  -1   7   3       47.93       50.36      2.83 o 
   0   7   3       98.28       87.98      4.24 o 
   1   7   3       46.18       43.17      3.23 o 
   2   7   3        1.13        6.46      2.23 o 
   3   7   3       17.75       25.54      3.14 o 
   4   7   3       38.26       56.02      4.31 o 
   5   7   3        3.64       11.50      3.27 o 
   6   7   3       31.29       34.60      4.40 o 
   7   7   3       40.57       38.99      4.78 o 
   8   7   3       15.44        6.48      4.32 o 
   9   7   3       21.16       18.08      3.80 o 
  10   7   3        6.79        1.29      3.07 o 
 -11   8   3        2.38        0.70      3.78 o 
 -10   8   3        6.58       15.40      4.14 o 
  -9   8   3       16.24        9.49      4.76 o 
  -8   8   3       15.78       20.98      4.19 o 
  -7   8   3       17.67       21.73      3.87 o 
  -6   8   3       57.51       68.71      4.74 o 
  -5   8   3       41.18       48.04      4.08 o 
  -4   8   3        7.53        8.28      3.17 o 
  -3   8   3       82.01       92.55      4.45 o 
  -2   8   3      172.50      157.94      5.41 o 
  -1   8   3       84.76       81.17      3.87 o 
   0   8   3      113.11       92.29      5.96 o 
   1   8   3       58.81       64.22      3.91 o 
   2   8   3        5.06        5.02      3.18 o 
   3   8   3        9.69       12.62      3.29 o 
   4   8   3       50.60       60.34      4.92 o 
   5   8   3       18.96       16.78      3.81 o 
   6   8   3       11.36       10.03      4.04 o 
   7   8   3        3.99        2.83      4.07 o 
   8   8   3        1.32        2.41      3.40 o 
   9   8   3        0.03        1.46      3.47 o 
 -11   9   3       18.19       14.04      3.99 o 
 -10   9   3        1.29        1.15      4.17 o 
  -9   9   3       15.72       19.80      4.18 o 
  -8   9   3        7.63       14.10      4.05 o 
  -7   9   3       35.74       29.57      4.37 o 
  -6   9   3       12.95        8.81      3.63 o 
  -5   9   3       10.41       10.17      3.57 o 
  -4   9   3       61.91       63.01      4.81 o 
  -3   9   3       28.84       25.19      3.67 o 
  -2   9   3        4.91        6.73      2.98 o 
  -1   9   3       89.70       92.88      4.59 o 
   0   9   3       73.59       75.91      3.32 o 
   1   9   3       32.70       35.02      3.58 o 
   2   9   3        6.53        8.23      3.49 o 
   3   9   3       46.78       54.41      4.70 o 
   4   9   3       40.20       34.87      5.30 o 
   5   9   3       57.08       68.96      5.62 o 
   6   9   3       54.08       59.14      5.59 o 
   7   9   3        1.41        1.62      4.20 o 
   8   9   3        3.27        0.69      3.79 o 
   9   9   3        2.94        0.21      3.45 o 
 -10  10   3        5.13        1.35      4.38 o 
  -9  10   3       27.54       19.59      4.99 o 
  -8  10   3       15.97       27.73      4.67 o 
  -7  10   3       18.82       34.50      5.01 o 
  -6  10   3       14.96       27.69      4.56 o 
  -5  10   3       27.63       23.59      4.40 o 
  -4  10   3       29.50       25.46      4.43 o 
  -3  10   3       16.52       25.78      3.98 o 
  -2  10   3       72.23       64.02      4.88 o 
  -1  10   3       98.61      114.49      5.92 o 
   0  10   3       13.64       13.45      2.86 o 
   1  10   3      372.93      419.84     10.50 o 
   2  10   3       45.34       41.27      5.13 o 
   3  10   3       73.24       72.03      5.98 o 
   4  10   3        1.58        4.46      4.19 o 
   5  10   3        1.74        0.00      4.19 o 
   6  10   3        4.23        2.89      4.48 o 
   7  10   3        1.46        3.59      4.01 o 
   8  10   3        5.01       10.06      3.85 o 
 -10  11   3        0.51        3.03      3.64 o 
  -9  11   3        0.91        8.89      3.59 o 
  -8  11   3        3.22       10.79      4.27 o 
  -7  11   3        7.76        2.92      4.04 o 
  -6  11   3        3.05        8.20      4.10 o 
  -5  11   3        0.72        3.87      4.35 o 
  -4  11   3       32.03       32.70      4.88 o 
  -3  11   3       58.31       60.19      4.91 o 
  -2  11   3       14.22       11.63      4.31 o 
  -1  11   3       33.02       30.14      4.75 o 
   0  11   3      202.56      219.58      5.87 o 
   1  11   3       14.40       20.46      4.93 o 
   2  11   3       77.77       73.46      6.52 o 
   3  11   3        3.20        2.56      4.53 o 
   4  11   3        2.73        2.19      4.07 o 
   5  11   3        5.61        6.52      4.52 o 
   6  11   3        4.37        2.51      4.51 o 
   7  11   3        2.74        3.90      4.30 o 
  -9  12   3        0.96        3.26      3.62 o 
  -8  12   3        4.33        1.81      4.01 o 
  -7  12   3        7.26        6.20      4.39 o 
  -6  12   3        9.54       12.83      3.98 o 
  -5  12   3       17.59       17.66      4.57 o 
  -4  12   3        6.33        5.09      4.03 o 
  -3  12   3        7.35        1.53      4.08 o 
  -2  12   3       22.23       24.33      4.56 o 
  -1  12   3        6.92        2.82      4.02 o 
   0  12   3       24.22       32.50      5.02 o 
   1  12   3       11.61       13.36      4.23 o 
   2  12   3        4.93        2.70      4.70 o 
   3  12   3        7.59        3.32      4.94 o 
   4  12   3        2.11        4.44      4.27 o 
   5  12   3        3.99        6.59      4.72 o 
   6  12   3        2.63        4.41      4.41 o 
   7  12   3        0.71        4.33      4.33 o 
  -8  13   3        2.48        1.28      3.79 o 
  -7  13   3        1.79        4.03      3.64 o 
  -6  13   3        5.41        5.27      3.70 o 
  -5  13   3        7.32        8.07      4.21 o 
  -4  13   3        0.43        4.13      3.92 o 
  -3  13   3       27.29       23.50      5.03 o 
  -2  13   3       11.61       14.96      4.58 o 
  -1  13   3        6.71        3.77      4.65 o 
   0  13   3        0.66        0.45      3.01 o 
   1  13   3        1.35        1.55      4.36 o 
   2  13   3        0.43        1.85      4.09 o 
   3  13   3        5.67        1.92      4.84 o 
   4  13   3        1.91        4.12      4.28 o 
   5  13   3        2.01        8.64      4.65 o 
   6  13   3        0.13        4.57      4.57 o 
  -7  14   3        1.23        0.00      3.49 o 
  -6  14   3        0.23        0.21      3.47 o 
  -5  14   3        6.55        4.75      3.96 o 
  -4  14   3        0.10        4.16      4.16 o 
  -3  14   3        2.48        1.39      4.25 o 
  -2  14   3        2.37        2.65      4.66 o 
  -1  14   3        4.36        4.76      4.76 o 
   0  14   3        0.75        3.50      3.34 o 
   1  14   3        2.29        2.75      4.47 o 
   2  14   3        6.25       10.94      4.53 o 
   3  14   3        2.21        0.00      4.48 o 
   4  14   3        1.14        1.65      4.63 o 
  -5  15   3        1.95        3.79      3.54 o 
  -4  15   3        1.21        6.83      3.59 o 
  -3  15   3        2.88        4.27      4.27 o 
  -2  15   3        0.23       11.16      3.94 o 
  -1  15   3        2.20        3.08      4.40 o 
   0  15   3        3.60        2.36      3.24 o 
   1  15   3        1.05        0.27      4.53 o 
   2  15   3        3.27        1.15      5.14 o 
   3  15   3        0.23        0.27      4.38 o 
  -1  16   3        4.93       12.18      4.52 o 
 -13   0   4        5.11        4.11      3.65 o 
 -12   0   4       14.70       24.89      4.20 o 
 -11   0   4        9.30        9.44      3.62 o 
 -10   0   4       24.90       27.71      4.49 o 
  -9   0   4       68.76       70.26      4.86 o 
  -8   0   4       63.22       78.85      4.37 o 
  -7   0   4      340.16      357.72      7.56 o 
  -6   0   4        2.95        0.23      2.38 o 
  -5   0   4     1306.57     1132.26     11.00 o 
  -4   0   4      102.98       94.36      2.32 o 
  -3   0   4        0.11        0.17      2.55 o 
  -2   0   4      382.61      311.70      4.34 o 
  -1   0   4       74.08       90.06      2.96 o 
   0   0   4     1946.22     1854.92     56.39 o 
   1   0   4      431.45      402.81      5.68 o 
   2   0   4     1141.38     1103.33     10.33 o 
   3   0   4      254.65      249.86      5.78 o 
   4   0   4        0.66        0.89      2.46 o 
   5   0   4        5.64        0.90      2.66 o 
   6   0   4       50.79       55.15      4.09 o 
   7   0   4      131.00      135.23      6.51 o 
   8   0   4       27.50       25.21      4.55 o 
   9   0   4        0.02        1.16      3.73 o 
  10   0   4       26.04       28.02      4.92 o 
 -13   1   4       11.37       11.37      3.40 o 
 -12   1   4        1.00        3.94      3.94 o 
 -11   1   4       42.40       41.48      4.79 o 
 -10   1   4       32.98       39.64      4.64 o 
  -9   1   4      141.07      159.61      6.42 o 
  -8   1   4      138.70      159.73      5.80 o 
  -7   1   4       88.04       84.57      4.12 o 
  -6   1   4     1035.34     1151.40     11.47 o 
  -5   1   4      190.28      189.42      3.76 o 
  -4   1   4       93.63      104.15      3.22 o 
  -3   1   4      322.36      304.37      4.63 o 
  -2   1   4     1487.33     1638.04     10.02 o 
  -1   1   4      324.29      303.42      4.48 o 
   0   1   4      169.75      182.47      4.83 o 
   1   1   4      292.44      302.84      5.58 o 
   2   1   4      558.36      630.22      7.94 o 
   3   1   4      179.58      203.12      5.26 o 
   4   1   4      114.45      141.86      4.91 o 
   5   1   4       46.00       45.10      3.20 o 
   6   1   4       24.96       23.81      3.84 o 
   7   1   4       25.91       35.44      4.57 o 
   8   1   4       16.16       14.34      4.28 o 
   9   1   4        4.51        1.83      3.99 o 
  10   1   4        4.03        0.69      3.95 o 
 -13   2   4        1.70        1.29      3.66 o 
 -12   2   4        5.05        4.07      4.07 o 
 -11   2   4        1.50        0.43      3.89 o 
 -10   2   4       15.21       14.76      3.98 o 
  -9   2   4       20.97       16.95      3.73 o 
  -8   2   4      204.01      176.81      6.22 o 
  -7   2   4      226.63      245.64      6.35 o 
  -6   2   4      620.25      600.78      8.70 o 
  -5   2   4      128.84      119.94      3.74 o 
  -4   2   4      212.10      207.21      4.32 o 
  -3   2   4      416.90      476.41      6.00 o 
  -2   2   4      267.47      262.30      4.40 o 
  -1   2   4     1092.11     1206.20      9.06 o 
   0   2   4       42.53       46.76      1.91 o 
   1   2   4      940.16      944.00      8.76 o 
   2   2   4       84.11       80.04      3.89 o 
   3   2   4      264.05      262.00      6.09 o 
   4   2   4        9.16        9.37      2.38 o 
   5   2   4       49.65       53.72      3.86 o 
   6   2   4       44.07       48.09      4.43 o 
   7   2   4        3.77        2.13      3.25 o 
   8   2   4       40.92       28.76      5.01 o 
   9   2   4        3.50        3.80      3.80 o 
  10   2   4       11.45        9.39      3.86 o 
 -13   3   4        2.89        2.97      3.78 o 
 -12   3   4        9.02        1.77      3.82 o 
 -11   3   4        7.05       11.07      4.01 o 
 -10   3   4       26.03       19.82      4.09 o 
  -9   3   4      133.30      127.16      5.99 o 
  -8   3   4      166.92      167.14      5.84 o 
  -7   3   4       33.17       25.59      2.95 o 
  -6   3   4      235.62      234.84      5.76 o 
  -5   3   4       39.40       39.70      2.78 o 
  -4   3   4       43.83       52.52      2.63 o 
  -3   3   4       76.96       92.44      3.00 o 
  -2   3   4      206.68      239.41      4.49 o 
  -1   3   4      795.38      843.95      9.56 o 
   0   3   4      367.36      347.99     13.56 o 
   1   3   4     1587.82     1730.22     12.17 o 
   2   3   4      512.04      517.51      7.53 o 
   3   3   4       95.37      104.93      4.68 o 
   4   3   4       66.50       66.12      3.80 o 
   5   3   4       94.61       77.79      4.56 o 
   6   3   4      145.50      131.42      5.90 o 
   7   3   4       15.28       21.55      3.49 o 
   8   3   4       70.02       71.76      5.73 o 
   9   3   4       13.53       13.47      4.56 o 
  10   3   4        3.61        4.12      4.12 o 
 -13   4   4        0.70        1.68      3.52 o 
 -12   4   4        9.71        9.32      4.36 o 
 -11   4   4        3.32        3.70      3.80 o 
 -10   4   4        1.81        3.25      3.36 o 
  -9   4   4       17.29        5.45      3.52 o 
  -8   4   4       69.31       53.40      4.37 o 
  -7   4   4       29.76       26.20      2.85 o 
  -6   4   4        0.68        2.29      2.29 o 
  -5   4   4       45.24       51.76      2.41 o 
  -4   4   4      252.65      277.42      5.68 o 
  -3   4   4      151.27      179.12      5.02 o 
  -2   4   4      325.51      296.94      5.34 o 
  -1   4   4      803.55      823.56      8.46 o 
   0   4   4      485.81      542.84     14.52 o 
   1   4   4       99.28       93.67      3.49 o 
   2   4   4      777.39      760.07     10.65 o 
   3   4   4       29.23       30.21      3.39 o 
   4   4   4        3.97        5.23      2.80 o 
   5   4   4       40.13       35.36      3.73 o 
   6   4   4        2.08        1.22      3.22 o 
   7   4   4       60.88       54.72      4.89 o 
   8   4   4       11.35       11.54      3.77 o 
   9   4   4        1.07        0.22      3.46 o 
  10   4   4        4.75        3.58      3.58 o 
 -13   5   4        0.66        0.61      3.48 o 
 -12   5   4        2.53        7.16      3.53 o 
 -11   5   4       17.52       18.88      3.99 o 
 -10   5   4        3.89        8.18      3.70 o 
  -9   5   4       44.33       59.57      5.02 o 
  -8   5   4       25.16       23.44      3.68 o 
  -7   5   4       23.08       30.72      3.26 o 
  -6   5   4        4.32        4.47      2.36 o 
  -5   5   4      175.28      191.67      5.42 o 
  -4   5   4      453.83      509.69      8.05 o 
  -3   5   4      114.35      130.96      4.27 o 
  -2   5   4       84.79       77.27      3.41 o 
  -1   5   4     1081.24     1071.21     10.39 o 
   0   5   4       59.56       68.78      2.31 o 
   1   5   4      601.88      607.30      8.26 o 
   2   5   4        2.16        4.09      1.89 o 
   3   5   4       21.18       20.10      2.77 o 
   4   5   4        7.65        4.50      2.57 o 
   5   5   4      114.72      118.27      5.73 o 
   6   5   4       18.84       14.63      3.70 o 
   7   5   4        8.64       11.35      3.99 o 
   8   5   4       63.14       63.24      5.34 o 
   9   5   4        8.79       14.32      3.57 o 
  10   5   4       10.09        6.14      3.82 o 
 -12   6   4        3.40       11.63      3.82 o 
 -11   6   4        3.10        8.16      3.66 o 
 -10   6   4       21.63       18.28      4.43 o 
  -9   6   4       35.58       34.78      4.43 o 
  -8   6   4        9.45       10.69      3.64 o 
  -7   6   4       11.22       11.82      2.82 o 
  -6   6   4        5.38        0.74      2.60 o 
  -5   6   4        0.76        0.93      2.60 o 
  -4   6   4       82.19       86.01      3.86 o 
  -3   6   4       40.65       37.58      3.15 o 
  -2   6   4      420.07      488.15      7.02 o 
  -1   6   4       23.96       19.97      3.08 o 
   0   6   4       30.03       36.85      2.09 o 
   1   6   4       90.09      119.22      4.35 o 
   2   6   4       11.09        3.99      2.13 o 
   3   6   4       13.43        6.14      2.65 o 
   4   6   4       89.91       75.88      4.52 o 
   5   6   4       26.26       25.91      3.95 o 
   6   6   4       59.28       53.59      4.47 o 
   7   6   4        6.14        3.68      3.58 o 
   8   6   4        4.85        0.81      3.92 o 
   9   6   4        0.78        2.17      3.13 o 
 -12   7   4        3.06        1.78      3.85 o 
 -11   7   4        3.43        5.73      4.28 o 
 -10   7   4       41.84       39.33      5.07 o 
  -9   7   4        9.36       14.18      4.40 o 
  -8   7   4       12.42        8.15      3.92 o 
  -7   7   4        3.44        4.05      3.14 o 
  -6   7   4       57.50       46.50      4.16 o 
  -5   7   4       74.97       62.60      4.29 o 
  -4   7   4       89.03       77.21      4.31 o 
  -3   7   4        1.93        7.17      2.48 o 
  -2   7   4      212.79      203.57      5.90 o 
  -1   7   4       42.87       47.48      3.59 o 
   0   7   4       96.70       91.00      5.82 o 
   1   7   4       92.87       79.27      4.16 o 
   2   7   4       97.48       95.19      4.79 o 
   3   7   4       76.55       71.10      4.59 o 
   4   7   4       45.80       49.00      4.23 o 
   5   7   4       85.29      105.51      5.67 o 
   6   7   4        7.42        3.54      4.14 o 
   7   7   4       22.36       14.99      3.97 o 
   8   7   4        9.22        6.93      3.62 o 
   9   7   4        1.61        0.19      3.38 o 
 -11   8   4        9.75        5.74      4.18 o 
 -10   8   4       10.18       12.91      3.92 o 
  -9   8   4        3.24        0.67      4.07 o 
  -8   8   4        0.03        0.40      3.48 o 
  -7   8   4       16.40       12.31      3.98 o 
  -6   8   4       38.55       36.12      4.09 o 
  -5   8   4       10.74       12.11      3.33 o 
  -4   8   4      218.33      189.85      6.50 o 
  -3   8   4      141.89      125.48      5.11 o 
  -2   8   4       80.27       82.22      4.52 o 
  -1   8   4       68.67       80.96      4.41 o 
   0   8   4        7.00        8.62      2.48 o 
   1   8   4       17.71       19.74      3.00 o 
   2   8   4      161.92      163.34      6.32 o 
   3   8   4      142.94      146.25      6.23 o 
   4   8   4       79.68       78.68      5.59 o 
   5   8   4        9.62        4.86      4.00 o 
   6   8   4       21.70       19.72      4.39 o 
   7   8   4        2.10        3.87      3.95 o 
   8   8   4        7.35        6.65      3.40 o 
   9   8   4        6.51        3.49      3.18 o 
 -11   9   4        4.90        3.84      3.86 o 
 -10   9   4        8.40       11.17      4.20 o 
  -9   9   4       11.84       19.22      4.16 o 
  -8   9   4       13.91       12.94      4.29 o 
  -7   9   4        0.58        1.67      4.00 o 
  -6   9   4      128.71      120.87      6.48 o 
  -5   9   4       69.29       83.96      5.49 o 
  -4   9   4       67.55       74.93      5.21 o 
  -3   9   4       65.12       55.83      4.70 o 
  -2   9   4       50.93       63.55      4.50 o 
  -1   9   4       80.33       69.32      4.39 o 
   0   9   4       17.73       15.18      2.45 o 
   1   9   4       21.39       27.86      3.93 o 
   2   9   4       51.50       39.57      4.53 o 
   3   9   4      118.70      130.45      6.90 o 
   4   9   4        1.52        1.67      3.83 o 
   5   9   4       13.09       13.88      4.43 o 
   6   9   4        5.33        8.60      3.94 o 
   7   9   4        1.04        2.71      3.74 o 
   8   9   4        1.93        3.41      3.54 o 
 -10  10   4        3.80       11.27      4.02 o 
  -9  10   4       12.02        6.51      4.06 o 
  -8  10   4       51.99       50.82      5.28 o 
  -7  10   4        2.05        5.29      4.18 o 
  -6  10   4        7.89        5.71      4.12 o 
  -5  10   4       79.49       72.59      5.66 o 
  -4  10   4       18.48       27.97      3.86 o 
  -3  10   4       96.59       94.03      5.76 o 
  -2  10   4      130.74      148.21      6.79 o 
  -1  10   4       36.34       33.10      4.65 o 
   0  10   4       95.74       94.56      4.28 o 
   1  10   4       17.69       18.67      4.18 o 
   2  10   4       22.98       31.24      4.60 o 
   3  10   4       11.92       12.12      4.20 o 
   4  10   4       21.78       16.35      4.92 o 
   5  10   4        6.11        4.99      4.23 o 
   6  10   4        5.75        1.90      4.12 o 
   7  10   4        1.77        0.71      3.73 o 
 -10  11   4        6.59       12.34      3.43 o 
  -9  11   4        3.08        7.13      3.74 o 
  -8  11   4       15.06       12.51      4.43 o 
  -7  11   4       75.87       69.33      6.11 o 
  -6  11   4       24.81       31.83      5.26 o 
  -5  11   4       74.17       66.39      5.97 o 
  -4  11   4       33.57       37.75      5.16 o 
  -3  11   4       34.78       30.91      4.80 o 
  -2  11   4        1.54        5.47      3.82 o 
  -1  11   4       87.75       83.86      6.02 o 
   0  11   4       31.38       19.05      3.81 o 
   1  11   4       61.36       66.96      6.14 o 
   2  11   4        5.04        8.85      4.03 o 
   3  11   4        5.72        1.93      4.86 o 
   4  11   4        9.64       11.25      4.69 o 
   5  11   4        0.84        3.03      4.13 o 
   6  11   4        4.73        2.70      4.22 o 
   7  11   4        5.85        1.15      4.19 o 
  -9  12   4        2.69        0.88      3.47 o 
  -8  12   4        3.88        2.74      3.72 o 
  -7  12   4        0.98        4.84      3.94 o 
  -6  12   4        8.52        8.53      4.54 o 
  -5  12   4       42.51       34.26      5.24 o 
  -4  12   4        1.80        4.49      4.49 o 
  -3  12   4       65.61       63.77      5.56 o 
  -2  12   4        5.09       12.02      3.58 o 
  -1  12   4       24.44       27.06      4.65 o 
   0  12   4        1.86        0.52      3.03 o 
   1  12   4        6.26        7.87      4.19 o 
   2  12   4        3.11        3.32      4.46 o 
   3  12   4        1.55        0.27      4.34 o 
   4  12   4        1.29        4.76      4.76 o 
   5  12   4        0.60        3.12      4.42 o 
   6  12   4        0.24        5.44      4.31 o 
  -8  13   4        1.57        3.25      3.61 o 
  -7  13   4        0.02        4.05      3.66 o 
  -6  13   4        1.92        3.67      4.00 o 
  -5  13   4        0.21        2.07      3.95 o 
  -4  13   4       12.15       10.46      4.59 o 
  -3  13   4       14.72       21.29      4.10 o 
  -2  13   4        8.77       13.82      4.37 o 
  -1  13   4        6.05        8.14      4.64 o 
   0  13   4        0.86        0.82      3.31 o 
   1  13   4        0.12        2.38      4.29 o 
   2  13   4       13.05        9.03      4.83 o 
   3  13   4        0.90        4.15      4.73 o 
   4  13   4        3.07        5.45      4.40 o 
   5  13   4        4.19        1.58      4.70 o 
  -7  14   4        0.34        1.24      3.26 o 
  -6  14   4        0.33        1.99      3.63 o 
  -5  14   4        0.20        3.76      3.76 o 
  -4  14   4        1.93        4.29      4.29 o 
  -3  14   4        2.03        0.73      4.32 o 
  -2  14   4        0.43       10.43      4.22 o 
  -1  14   4        0.81        6.21      4.11 o 
   0  14   4        0.61        7.23      3.06 o 
   1  14   4        2.02        5.02      4.42 o 
   2  14   4        0.85        1.40      4.64 o 
   3  14   4        1.90        5.23      5.23 o 
   4  14   4        1.04        1.09      4.50 o 
  -5  15   4        3.48        6.54      3.55 o 
  -4  15   4        0.10        0.00      3.69 o 
  -3  15   4        0.20        5.63      4.03 o 
  -2  15   4        0.15        4.65      4.65 o 
  -1  15   4        0.63        0.25      4.54 o 
   0  15   4        0.07        3.91      4.09 o 
   1  15   4        0.51        3.07      4.76 o 
   2  15   4        1.76        1.68      4.82 o 
 -13   0   5       23.94       15.02      4.53 o 
 -12   0   5       14.50       15.38      4.24 o 
 -11   0   5        0.05        2.93      4.01 o 
 -10   0   5        2.47        1.16      3.66 o 
  -9   0   5        6.72        5.30      2.92 o 
  -8   0   5      177.77      181.54      6.27 o 
  -7   0   5       29.24       36.35      3.31 o 
  -6   0   5      236.67      278.26      6.44 o 
  -5   0   5        0.16        1.78      1.69 o 
  -4   0   5        9.70        8.73      2.47 o 
  -3   0   5        0.19        1.38      1.56 o 
  -2   0   5        9.15       10.45      2.34 o 
  -1   0   5       87.15       87.57      2.93 o 
   0   0   5      254.72      197.94      2.60 o 
   1   0   5      140.83      117.98      3.72 o 
   2   0   5      269.34      274.51      5.07 o 
   3   0   5        4.10        4.02      2.28 o 
   4   0   5       37.03       44.51      2.84 o 
   5   0   5       45.68       50.80      4.71 o 
   6   0   5       26.44       19.22      3.41 o 
   7   0   5        7.08        2.17      4.44 o 
   8   0   5       46.75       44.47      5.40 o 
   9   0   5        0.11        0.48      4.21 o 
  10   0   5        1.34        4.44      3.54 o 
 -13   1   5        0.34        0.87      3.44 o 
 -12   1   5        0.26        5.00      3.38 o 
 -11   1   5       37.17       39.74      4.90 o 
 -10   1   5       44.16       49.49      4.74 o 
  -9   1   5       38.86       38.36      4.16 o 
  -8   1   5      151.34      140.64      5.73 o 
  -7   1   5        1.56        0.26      2.37 o 
  -6   1   5        2.54        3.27      2.53 o 
  -5   1   5      121.87      105.34      3.77 o 
  -4   1   5     1705.86     1446.02     11.10 o 
  -3   1   5      347.27      248.96      4.57 o 
  -2   1   5      152.98      159.68      3.83 o 
  -1   1   5      901.34      888.77      8.38 o 
   0   1   5        1.51        0.16      1.00 o 
   1   1   5      377.37      389.48      6.99 o 
   2   1   5      270.52      264.80      5.82 o 
   3   1   5       75.91       77.20      3.92 o 
   4   1   5       30.59       42.69      3.72 o 
   5   1   5      114.38      129.81      5.79 o 
   6   1   5       31.92       37.67      4.42 o 
   7   1   5       22.55       34.90      4.57 o 
   8   1   5       17.93       23.34      4.49 o 
   9   1   5        0.94        3.45      3.72 o 
  10   1   5        3.07       10.99      3.18 o 
 -13   2   5       17.99       15.65      4.18 o 
 -12   2   5       11.05       12.66      4.05 o 
 -11   2   5       44.97       46.03      5.40 o 
 -10   2   5       49.30       37.77      4.52 o 
  -9   2   5       53.95       45.99      4.63 o 
  -8   2   5      234.93      248.78      7.10 o 
  -7   2   5        7.65        9.85      2.40 o 
  -6   2   5      151.71      125.97      4.50 o 
  -5   2   5      176.53      141.65      4.13 o 
  -4   2   5      534.17      491.90      6.91 o 
  -3   2   5      602.58      589.16      7.24 o 
  -2   2   5      942.28      929.97      8.95 o 
  -1   2   5      123.31       90.28      3.23 o 
   0   2   5      323.50      338.22      4.00 o 
   1   2   5       63.38       55.74      2.85 o 
   2   2   5       22.91       25.43      2.57 o 
   3   2   5       52.87       37.43      3.07 o 
   4   2   5       32.06       26.21      3.23 o 
   5   2   5       23.88       32.50      3.62 o 
   6   2   5        1.44        4.50      3.12 o 
   7   2   5       46.31       49.00      5.09 o 
   8   2   5        3.12        0.68      3.86 o 
   9   2   5        2.97        2.23      3.78 o 
  10   2   5        1.73        1.03      3.32 o 
 -13   3   5        2.57        3.73      3.73 o 
 -12   3   5        0.57        0.87      3.76 o 
 -11   3   5       41.14       42.98      5.18 o 
 -10   3   5        2.25        6.84      3.73 o 
  -9   3   5      100.87      107.75      5.79 o 
  -8   3   5       46.90       53.14      4.09 o 
  -7   3   5       63.83       52.37      3.70 o 
  -6   3   5      119.98      102.43      4.27 o 
  -5   3   5       32.87       27.68      2.37 o 
  -4   3   5       59.24       43.57      2.78 o 
  -3   3   5       83.11       90.05      3.44 o 
  -2   3   5      554.92      507.74      6.98 o 
  -1   3   5      493.03      480.31      7.85 o 
   0   3   5      100.82      106.23      4.50 o 
   1   3   5       62.69       74.36      3.38 o 
   2   3   5       86.59       84.91      3.83 o 
   3   3   5        5.07        2.04      2.26 o 
   4   3   5       40.02       49.23      3.57 o 
   5   3   5       92.46      102.45      5.45 o 
   6   3   5       39.25       37.21      4.42 o 
   7   3   5        8.80        9.63      4.33 o 
   8   3   5       12.10        3.68      4.25 o 
   9   3   5        4.73        8.83      3.84 o 
 -13   4   5        1.61        7.48      3.84 o 
 -12   4   5       10.24       13.76      4.01 o 
 -11   4   5       21.72       19.69      4.35 o 
 -10   4   5       24.94       26.24      4.42 o 
  -9   4   5       43.18       40.34      4.30 o 
  -8   4   5      117.46      127.88      5.59 o 
  -7   4   5        9.96        7.69      2.82 o 
  -6   4   5        9.28       11.96      2.29 o 
  -5   4   5       14.23       18.13      2.42 o 
  -4   4   5      310.75      322.23      6.36 o 
  -3   4   5      119.44       97.60      3.73 o 
  -2   4   5       69.99       60.47      3.25 o 
  -1   4   5      721.87      723.81      8.65 o 
   0   4   5       11.23       15.96      1.88 o 
   1   4   5      657.96      759.55      8.28 o 
   2   4   5      189.44      166.88      5.06 o 
   3   4   5       14.44       11.21      2.55 o 
   4   4   5       12.40       18.01      3.33 o 
   5   4   5        4.65        1.87      3.16 o 
   6   4   5       26.93       24.57      3.99 o 
   7   4   5       12.25        8.94      3.90 o 
   8   4   5       23.96       23.62      4.24 o 
   9   4   5       12.94       12.04      3.80 o 
 -13   5   5        9.36       12.26      3.87 o 
 -12   5   5       14.53       12.78      4.09 o 
 -11   5   5        2.85        1.78      3.94 o 
 -10   5   5       11.35        2.73      3.92 o 
  -9   5   5       28.61       44.37      4.33 o 
  -8   5   5        6.40        9.47      2.88 o 
  -7   5   5       23.31       28.43      3.42 o 
  -6   5   5       13.66       15.34      2.52 o 
  -5   5   5        1.94        1.88      2.18 o 
  -4   5   5       28.75       29.99      2.86 o 
  -3   5   5        2.14        3.93      2.23 o 
  -2   5   5      239.33      247.83      5.00 o 
  -1   5   5      332.34      294.64      6.13 o 
   0   5   5      688.97      678.86     22.90 o 
   1   5   5       46.78       41.08      3.17 o 
   2   5   5       46.15       30.12      2.95 o 
   3   5   5        0.70        0.40      2.71 o 
   4   5   5       30.46       23.24      3.39 o 
   5   5   5       13.78       12.46      3.76 o 
   6   5   5        8.55        7.74      3.83 o 
   7   5   5       36.89       39.01      4.74 o 
   8   5   5       28.60       25.52      4.46 o 
   9   5   5        0.88        6.37      3.16 o 
 -12   6   5        0.34        3.65      3.65 o 
 -11   6   5        8.42       17.04      3.98 o 
 -10   6   5        3.85        3.49      3.96 o 
  -9   6   5       24.81       22.09      4.25 o 
  -8   6   5        5.81        0.00      3.58 o 
  -7   6   5        3.21       12.37      2.90 o 
  -6   6   5       41.14       40.45      3.96 o 
  -5   6   5       35.95       36.52      3.39 o 
  -4   6   5       19.87       13.73      2.44 o 
  -3   6   5        5.02       10.01      2.40 o 
  -2   6   5       18.03       14.33      2.90 o 
  -1   6   5      366.67      386.06      7.56 o 
   0   6   5      197.88      203.02      4.02 o 
   1   6   5       10.67       12.52      2.73 o 
   2   6   5       26.68       23.53      2.93 o 
   3   6   5        5.75        9.73      2.93 o 
   4   6   5        7.28        8.05      2.87 o 
   5   6   5        0.99        6.77      3.37 o 
   6   6   5        9.20        4.01      3.61 o 
   7   6   5        1.87        2.01      3.52 o 
   8   6   5       11.93        7.60      3.89 o 
   9   6   5        5.79        6.22      3.67 o 
 -12   7   5        6.28       10.50      3.99 o 
 -11   7   5        1.42        4.02      4.02 o 
 -10   7   5       28.28       29.38      4.98 o 
  -9   7   5        6.82        9.40      3.78 o 
  -8   7   5        8.10        1.59      3.89 o 
  -7   7   5        1.52        1.10      3.28 o 
  -6   7   5        5.35        4.39      2.97 o 
  -5   7   5       14.17       12.18      3.04 o 
  -4   7   5       26.66       31.76      3.47 o 
  -3   7   5        8.10        5.99      2.94 o 
  -2   7   5       13.57       14.32      2.89 o 
  -1   7   5      178.32      178.22      5.75 o 
   0   7   5        4.23        4.10      2.06 o 
   1   7   5        7.33        6.55      2.67 o 
   2   7   5       16.35       17.71      3.50 o 
   3   7   5       53.01       50.23      4.39 o 
   4   7   5       25.38       26.58      3.86 o 
   5   7   5       31.36       42.89      4.53 o 
   6   7   5        1.79        2.53      3.14 o 
   7   7   5        2.16        6.53      3.75 o 
   8   7   5       10.72        5.22      3.56 o 
 -12   8   5        1.22        3.73      3.73 o 
 -11   8   5        2.78        7.43      3.89 o 
 -10   8   5        2.80        4.88      3.91 o 
  -9   8   5        7.27        7.16      4.45 o 
  -8   8   5        0.49        0.64      3.60 o 
  -7   8   5       18.72       15.26      3.99 o 
  -6   8   5        3.80        4.28      3.31 o 
  -5   8   5       34.90       32.72      4.22 o 
  -4   8   5       35.87       42.00      3.85 o 
  -3   8   5       52.04       66.88      4.46 o 
  -2   8   5       32.08       30.84      3.40 o 
  -1   8   5      101.84      105.52      5.10 o 
   0   8   5       26.56       27.06      2.82 o 
   1   8   5       73.35       78.72      4.89 o 
   2   8   5       29.80       25.99      4.20 o 
   3   8   5      168.77      167.44      7.00 o 
   4   8   5       28.68       24.66      4.58 o 
   5   8   5        4.82        3.75      3.83 o 
   6   8   5        4.63        4.67      3.47 o 
   7   8   5        3.34        2.05      3.32 o 
   8   8   5        0.19        2.79      3.11 o 
 -11   9   5        5.49        2.06      3.88 o 
 -10   9   5        7.16        8.68      4.34 o 
  -9   9   5       19.47       18.28      5.03 o 
  -8   9   5       71.79       59.51      5.54 o 
  -7   9   5        2.64        8.93      3.97 o 
  -6   9   5        0.01        0.40      3.85 o 
  -5   9   5       55.73       59.77      4.97 o 
  -4   9   5        6.91        6.48      3.69 o 
  -3   9   5        5.92        1.94      3.61 o 
  -2   9   5       34.35       36.69      4.42 o 
  -1   9   5       76.79       73.22      5.34 o 
   0   9   5       72.88       78.21      3.82 o 
   1   9   5       42.19       40.37      4.56 o 
   2   9   5       87.05       87.00      6.01 o 
   3   9   5        2.24        3.56      4.22 o 
   4   9   5       32.62       19.94      4.89 o 
   5   9   5        8.36        6.53      4.73 o 
   6   9   5        2.45        1.78      4.08 o 
   7   9   5        3.19        1.07      3.75 o 
 -10  10   5       30.81       29.44      4.82 o 
  -9  10   5        1.05        4.54      4.54 o 
  -8  10   5       26.36       24.97      5.07 o 
  -7  10   5       96.00       75.42      5.95 o 
  -6  10   5        5.87        0.42      4.26 o 
  -5  10   5      114.16      106.91      6.48 o 
  -4  10   5        5.31        6.29      4.05 o 
  -3  10   5       52.78       48.66      5.36 o 
  -2  10   5       58.53       51.52      4.75 o 
  -1  10   5       75.37       93.62      5.89 o 
   0  10   5        8.84        7.08      2.85 o 
   1  10   5       24.58       26.44      4.45 o 
   2  10   5       20.42       19.07      5.06 o 
   3  10   5       44.13       44.09      5.85 o 
   4  10   5       16.73        7.37      4.65 o 
   5  10   5        9.26        1.92      4.44 o 
   6  10   5        2.84        1.86      4.00 o 
   7  10   5        0.87        2.82      3.44 o 
 -10  11   5        2.98        7.12      3.67 o 
  -9  11   5        1.07        0.69      3.88 o 
  -8  11   5        8.60       12.40      4.32 o 
  -7  11   5        0.50        2.08      4.23 o 
  -6  11   5       15.84       14.35      4.71 o 
  -5  11   5       34.64       31.44      4.98 o 
  -4  11   5        0.07        0.42      4.14 o 
  -3  11   5       62.07       54.38      5.51 o 
  -2  11   5       19.80       19.57      4.50 o 
  -1  11   5       22.35       31.52      4.72 o 
   0  11   5       17.14       18.16      3.52 o 
   1  11   5        2.57        1.86      4.37 o 
   2  11   5       13.03        5.37      4.66 o 
   3  11   5        1.49        7.53      3.98 o 
   4  11   5        2.77        7.33      4.40 o 
   5  11   5        2.46        5.48      4.54 o 
   6  11   5        5.57        1.18      4.45 o 
  -9  12   5        3.57        7.31      3.46 o 
  -8  12   5        1.10        0.93      3.74 o 
  -7  12   5        0.98        2.78      4.22 o 
  -6  12   5       10.06       11.87      4.17 o 
  -5  12   5        3.96        6.27      4.44 o 
  -4  12   5       19.75       20.02      4.48 o 
  -3  12   5        6.27        7.85      4.67 o 
  -2  12   5       19.14       15.88      4.89 o 
  -1  12   5        4.64        2.65      4.32 o 
   0  12   5        9.18       10.36      3.28 o 
   1  12   5        2.99        6.43      4.42 o 
   2  12   5        3.90        9.23      4.59 o 
   3  12   5        2.44        3.20      4.33 o 
   4  12   5        0.89        2.64      4.12 o 
   5  12   5        2.54        2.54      4.14 o 
  -8  13   5        2.47        0.88      3.66 o 
  -7  13   5        0.03        3.78      3.78 o 
  -6  13   5        2.94        4.20      4.20 o 
  -5  13   5        1.48        1.42      3.96 o 
  -4  13   5        4.26        4.03      4.37 o 
  -3  13   5        5.69        4.11      4.24 o 
  -2  13   5        1.92        1.72      4.61 o 
  -1  13   5        2.46        0.51      4.30 o 
   0  13   5        0.91        0.22      3.07 o 
   1  13   5        2.51        4.93      4.64 o 
   2  13   5        0.87        4.63      4.63 o 
   3  13   5        0.77        1.93      4.75 o 
   4  13   5        0.75        4.27      5.00 o 
  -6  14   5        0.61        0.65      3.53 o 
  -5  14   5        2.73        1.81      3.92 o 
  -4  14   5        1.37        1.64      4.05 o 
  -3  14   5        0.59        1.72      4.27 o 
  -2  14   5        4.63        6.38      4.28 o 
  -1  14   5        1.21        2.66      4.48 o 
   0  14   5        2.78        0.39      4.00 o 
   1  14   5        1.03        2.83      4.07 o 
   2  14   5        1.16        3.68      4.78 o 
   3  14   5       10.49       13.15      4.61 o 
  -4  15   5        2.46        0.68      4.07 o 
  -3  15   5        1.06        2.38      4.21 o 
  -2  15   5        1.70        6.52      4.18 o 
  -1  15   5        1.18        0.27      4.70 o 
   0  15   5        2.50        2.20      3.35 o 
   1  15   5        3.23        1.11      5.12 o 
 -13   0   6        6.35        2.17      3.94 o 
 -12   0   6        0.01        1.53      3.81 o 
 -11   0   6       74.27       82.39      5.84 o 
 -10   0   6        0.62        0.80      3.34 o 
  -9   0   6       32.05       38.06      4.31 o 
  -8   0   6       11.65       16.95      3.66 o 
  -7   0   6      122.62      150.80      5.68 o 
  -6   0   6      223.54      276.03      6.52 o 
  -5   0   6      490.30      574.18      8.92 o 
  -4   0   6      459.54      542.45      7.19 o 
  -3   0   6       10.64        9.53      2.06 o 
  -2   0   6       71.20       71.90      3.50 o 
  -1   0   6      255.83      254.09      6.34 o 
   0   0   6       98.09       91.98      1.95 o 
   1   0   6      404.45      392.24      7.09 o 
   2   0   6       11.65        6.86      2.69 o 
   3   0   6       27.16       23.76      2.90 o 
   4   0   6       82.46       57.91      4.57 o 
   5   0   6        5.44        2.46      3.57 o 
   6   0   6       14.60       10.16      4.41 o 
   7   0   6        4.40        1.60      3.74 o 
   8   0   6        3.22        5.46      3.78 o 
   9   0   6        0.12        3.89      3.89 o 
 -13   1   6        9.59        1.93      4.36 o 
 -12   1   6        0.17        3.47      3.99 o 
 -11   1   6       36.34       45.07      5.11 o 
 -10   1   6        6.20        5.89      3.63 o 
  -9   1   6       31.31       32.04      3.64 o 
  -8   1   6       34.18       30.13      3.44 o 
  -7   1   6      132.64      129.89      5.20 o 
  -6   1   6      248.70      279.79      6.41 o 
  -5   1   6      292.45      323.44      6.26 o 
  -4   1   6      370.78      395.26      6.46 o 
  -3   1   6     2444.14     2532.97     15.03 o 
  -2   1   6     1825.42     1902.78     14.35 o 
  -1   1   6      300.89      332.37      6.01 o 
   0   1   6       21.91       25.95      2.48 o 
   1   1   6        6.43       11.78      2.28 o 
   2   1   6       14.37       16.89      2.61 o 
   3   1   6       12.24       13.21      3.47 o 
   4   1   6       58.58       46.93      3.89 o 
   5   1   6       44.64       34.82      4.41 o 
   6   1   6       30.66       33.96      4.85 o 
   7   1   6       26.98       31.30      4.98 o 
   8   1   6        1.83        2.53      3.90 o 
   9   1   6        2.28        1.12      3.85 o 
 -13   2   6        3.97        0.41      3.67 o 
 -12   2   6        0.83        1.09      3.84 o 
 -11   2   6       60.79       58.87      5.29 o 
 -10   2   6       22.24       14.76      4.16 o 
  -9   2   6       62.32       50.47      4.98 o 
  -8   2   6      193.76      193.54      6.46 o 
  -7   2   6       26.41       41.78      3.50 o 
  -6   2   6        2.94        0.13      2.32 o 
  -5   2   6      403.79      428.03      7.28 o 
  -4   2   6       71.13       89.21      3.56 o 
  -3   2   6     1930.19     1884.87     13.68 o 
  -2   2   6       19.44       17.88      2.58 o 
  -1   2   6     1490.39     1415.01     11.96 o 
   0   2   6        4.72        3.61      2.81 o 
   1   2   6       30.63       43.85      2.85 o 
   2   2   6      232.79      197.00      5.78 o 
   3   2   6       52.45       56.98      3.84 o 
   4   2   6        5.95        2.77      3.02 o 
   5   2   6       18.88       29.48      3.92 o 
   6   2   6       62.68       64.20      5.22 o 
   7   2   6       16.12       17.94      4.50 o 
   8   2   6       14.76       12.34      4.22 o 
   9   2   6        2.00        3.89      3.58 o 
 -13   3   6        1.28        6.23      3.41 o 
 -12   3   6       47.09       46.69      5.38 o 
 -11   3   6       13.78       22.66      3.99 o 
 -10   3   6       42.01       46.81      5.04 o 
  -9   3   6       25.34       20.79      3.99 o 
  -8   3   6       14.60       13.92      3.53 o 
  -7   3   6      181.74      189.07      5.99 o 
  -6   3   6        5.87        6.73      2.31 o 
  -5   3   6       52.76       51.40      4.15 o 
  -4   3   6      232.21      260.05      5.80 o 
  -3   3   6      307.52      296.86      6.11 o 
  -2   3   6      425.99      446.69      7.32 o 
  -1   3   6      815.87      933.72     10.18 o 
   0   3   6      151.96      139.87      3.19 o 
   1   3   6       92.04       92.60      3.92 o 
   2   3   6       17.40       16.96      2.63 o 
   3   3   6       37.32       46.22      3.78 o 
   4   3   6       12.91        7.58      2.93 o 
   5   3   6       19.48       25.80      3.88 o 
   6   3   6        2.16        5.84      3.66 o 
   7   3   6        4.30        5.37      3.94 o 
   8   3   6        5.17        2.82      3.92 o 
   9   3   6        1.03        3.31      3.44 o 
 -13   4   6        2.48        1.07      3.54 o 
 -12   4   6        7.66       17.32      3.77 o 
 -11   4   6       43.17       37.99      4.99 o 
 -10   4   6      130.67      124.82      6.81 o 
  -9   4   6       22.46       18.60      3.86 o 
  -8   4   6       27.38       34.75      3.66 o 
  -7   4   6       20.30       23.51      3.13 o 
  -6   4   6      118.54      126.52      4.84 o 
  -5   4   6      104.62      113.27      4.51 o 
  -4   4   6       92.51       79.67      3.89 o 
  -3   4   6      168.41      149.37      4.92 o 
  -2   4   6       21.17       16.86      2.53 o 
  -1   4   6       18.05       13.36      2.40 o 
   0   4   6      275.62      241.39     11.26 o 
   1   4   6        2.30        4.25      2.11 o 
   2   4   6      161.87      137.82      4.99 o 
   3   4   6       13.59       19.30      3.14 o 
   4   4   6       13.11       16.82      3.22 o 
   5   4   6       12.92       11.71      3.81 o 
   6   4   6       23.57       13.85      4.19 o 
   7   4   6        2.19        1.88      3.87 o 
   8   4   6       13.51        4.84      4.18 o 
   9   4   6        1.66        3.35      3.20 o 
 -13   5   6        0.25        2.35      3.72 o 
 -12   5   6        5.16        3.37      3.96 o 
 -11   5   6        0.94        1.11      3.70 o 
 -10   5   6       17.22       15.67      3.99 o 
  -9   5   6       26.33       26.25      4.39 o 
  -8   5   6       31.92       34.39      4.00 o 
  -7   5   6        7.00       11.65      3.17 o 
  -6   5   6       29.97       25.31      3.24 o 
  -5   5   6        6.34        9.38      2.74 o 
  -4   5   6       15.04       18.20      2.71 o 
  -3   5   6       84.01      107.22      4.53 o 
  -2   5   6      345.70      335.09      7.19 o 
  -1   5   6      337.56      333.55      7.03 o 
   0   5   6       24.44       20.33      2.04 o 
   1   5   6       15.12       16.86      2.66 o 
   2   5   6        5.95        5.56      2.43 o 
   3   5   6       19.37       21.25      3.47 o 
   4   5   6       23.60       29.26      3.71 o 
   5   5   6        1.23        6.21      3.34 o 
   6   5   6        1.66        3.61      3.43 o 
   7   5   6        3.62        4.06      4.06 o 
   8   5   6        1.74        1.02      3.57 o 
 -12   6   6        4.01        3.15      4.20 o 
 -11   6   6       13.80       16.69      4.45 o 
 -10   6   6       42.23       42.59      4.83 o 
  -9   6   6       20.93       28.96      4.07 o 
  -8   6   6        2.46        0.19      3.49 o 
  -7   6   6       22.03       23.36      3.44 o 
  -6   6   6       65.97       60.59      4.43 o 
  -5   6   6       49.27       38.86      3.84 o 
  -4   6   6       71.52       68.82      4.18 o 
  -3   6   6       45.10       39.48      3.69 o 
  -2   6   6       61.74       61.91      3.94 o 
  -1   6   6      162.41      184.75      5.77 o 
   0   6   6        9.71        6.02      1.97 o 
   1   6   6        7.21        1.01      2.65 o 
   2   6   6       21.48       22.02      3.47 o 
   3   6   6       18.62       18.14      3.59 o 
   4   6   6        1.07        1.99      3.04 o 
   5   6   6        3.66        5.17      3.44 o 
   6   6   6        3.41        4.80      3.22 o 
   7   6   6       15.62       14.57      3.67 o 
   8   6   6       13.89       15.18      3.63 o 
 -12   7   6        0.77        1.13      3.90 o 
 -11   7   6       12.51        6.51      4.66 o 
 -10   7   6        3.13        5.04      4.35 o 
  -9   7   6        0.45        5.46      3.55 o 
  -8   7   6       10.60        7.77      3.72 o 
  -7   7   6       78.23       74.56      5.60 o 
  -6   7   6       25.51       30.40      4.47 o 
  -5   7   6       53.77       43.82      4.20 o 
  -4   7   6       13.06       11.79      3.34 o 
  -3   7   6      100.92      103.51      5.09 o 
  -2   7   6      137.27      141.90      5.73 o 
  -1   7   6       26.12       17.51      3.63 o 
   0   7   6       61.31       61.79      4.39 o 
   1   7   6       12.55        6.02      3.05 o 
   2   7   6       25.62       28.04      4.14 o 
   3   7   6        5.44        0.37      3.65 o 
   4   7   6        4.28       12.25      3.56 o 
   5   7   6        0.47        3.72      3.21 o 
   6   7   6        4.83        4.20      3.65 o 
   7   7   6        3.66        3.61      3.61 o 
   8   7   6       12.49        7.57      3.56 o 
 -12   8   6        0.64        4.39      3.56 o 
 -11   8   6       15.89        6.29      4.61 o 
 -10   8   6       10.62        9.39      4.46 o 
  -9   8   6       57.19       58.32      5.38 o 
  -8   8   6       18.76       13.04      4.48 o 
  -7   8   6       66.76       78.55      5.85 o 
  -6   8   6        5.21        4.88      3.94 o 
  -5   8   6       86.59       88.52      5.13 o 
  -4   8   6       14.31       12.66      3.83 o 
  -3   8   6       31.29       24.14      3.92 o 
  -2   8   6       27.66       22.01      4.13 o 
  -1   8   6      344.85      328.04      8.86 o 
   0   8   6       46.58       42.51      3.26 o 
   1   8   6      125.85      150.33      6.91 o 
   2   8   6      112.38      108.16      6.11 o 
   3   8   6        4.36        2.44      3.73 o 
   4   8   6       12.05        3.56      4.24 o 
   5   8   6        0.50        3.46      3.46 o 
   6   8   6        0.51        3.83      3.29 o 
   7   8   6        1.64        1.52      3.05 o 
 -11   9   6        2.81        8.73      3.86 o 
 -10   9   6       32.17       33.60      5.31 o 
  -9   9   6        4.09        0.47      4.32 o 
  -8   9   6       38.46       41.26      5.47 o 
  -7   9   6      150.72      159.31      7.59 o 
  -6   9   6       34.30       31.99      5.22 o 
  -5   9   6       70.29       61.95      5.70 o 
  -4   9   6       30.37       25.64      4.79 o 
  -3   9   6        1.25        3.24      3.71 o 
  -2   9   6        1.14        4.11      4.11 o 
  -1   9   6       32.62       30.15      4.53 o 
   0   9   6      116.07      118.38      8.29 o 
   1   9   6        5.88        0.61      4.47 o 
   2   9   6       78.63       88.51      6.29 o 
   3   9   6       15.64        8.65      4.25 o 
   4   9   6        1.03        1.59      3.61 o 
   5   9   6        3.23        4.50      3.99 o 
   6   9   6        7.03        5.39      3.99 o 
   7   9   6        0.23        1.18      3.13 o 
 -10  10   6        8.39        8.63      4.44 o 
  -9  10   6        6.70        7.83      4.46 o 
  -8  10   6        3.95        2.83      4.02 o 
  -7  10   6       25.42       31.93      5.08 o 
  -6  10   6       14.69       15.63      4.23 o 
  -5  10   6       16.77       22.16      4.73 o 
  -4  10   6        7.19        6.59      4.07 o 
  -3  10   6       26.70       25.50      5.01 o 
  -2  10   6       11.13        8.16      3.99 o 
  -1  10   6        2.00        4.68      4.13 o 
   0  10   6        6.03       10.37      2.79 o 
   1  10   6        1.10        9.32      4.02 o 
   2  10   6       35.96       34.75      5.41 o 
   3  10   6        3.07        3.13      4.12 o 
   4  10   6        8.81        8.43      4.28 o 
   5  10   6        0.17        2.35      3.91 o 
   6  10   6        1.93        4.19      3.60 o 
 -10  11   6        3.50        1.79      4.11 o 
  -9  11   6       13.01       10.72      4.30 o 
  -8  11   6        7.66        8.75      4.21 o 
  -7  11   6       19.84       12.23      4.90 o 
  -6  11   6        6.27        4.41      4.52 o 
  -5  11   6        3.31        0.22      4.10 o 
  -4  11   6       23.13       25.36      4.69 o 
  -3  11   6        3.45        2.70      4.03 o 
  -2  11   6       12.55       13.03      4.27 o 
  -1  11   6        1.82        6.77      4.23 o 
   0  11   6        1.99        1.93      4.82 o 
   1  11   6       30.88       41.50      5.30 o 
   2  11   6       17.51       17.79      5.13 o 
   3  11   6        3.61        0.25      4.75 o 
   4  11   6        2.28        1.75      4.42 o 
   5  11   6        5.24        6.26      4.34 o 
  -9  12   6        2.07        0.44      3.57 o 
  -8  12   6        2.17        1.39      3.97 o 
  -7  12   6        2.44        9.13      3.86 o 
  -6  12   6        3.39        1.66      3.87 o 
  -5  12   6       25.11       31.40      4.86 o 
  -4  12   6        4.07        3.09      4.00 o 
  -3  12   6        1.60        2.87      4.28 o 
  -2  12   6        4.05        5.63      4.33 o 
  -1  12   6        4.75        5.54      3.98 o 
   0  12   6        2.01        1.09      3.08 o 
   1  12   6        0.47        3.72      4.49 o 
   2  12   6        1.57        1.35      4.35 o 
   3  12   6        3.47        0.00      4.59 o 
   4  12   6        1.12        4.37      4.37 o 
  -8  13   6        0.46        0.43      3.48 o 
  -7  13   6        3.57        3.82      3.69 o 
  -6  13   6        0.29        2.31      4.04 o 
  -5  13   6       12.24        7.55      4.61 o 
  -4  13   6        1.73        4.58      4.35 o 
  -3  13   6        1.10        1.26      4.16 o 
  -2  13   6        4.25        6.39      4.34 o 
  -1  13   6        2.49        1.59      4.64 o 
   0  13   6        3.21        7.26      3.28 o 
   1  13   6        0.25        3.35      4.37 o 
   2  13   6        2.28        1.93      4.78 o 
   3  13   6        4.21        8.35      4.81 o 
  -6  14   6        1.75        1.31      3.91 o 
  -5  14   6        0.35        2.04      3.80 o 
  -4  14   6        1.74        1.18      4.03 o 
  -3  14   6        2.21        4.98      4.36 o 
  -2  14   6        0.44        3.63      4.47 o 
  -1  14   6        0.35        0.83      4.83 o 
   0  14   6        1.11        3.67      3.67 o 
   1  14   6        8.25       10.89      5.31 o 
   2  14   6        5.09        6.31      5.16 o 
  -3  15   6        1.09        2.38      4.21 o 
  -2  15   6        4.97        2.76      4.60 o 
  -1  15   6        0.70        3.94      4.59 o 
 -13   0   7       10.59        8.26      3.97 o 
 -12   0   7        0.14        0.22      3.68 o 
 -11   0   7        2.90        5.02      4.25 o 
 -10   0   7       20.14       28.51      3.94 o 
  -9   0   7       19.13       31.19      4.63 o 
  -8   0   7       31.02       27.93      4.06 o 
  -7   0   7      894.73      968.48     13.06 o 
  -6   0   7      129.94      115.28      4.57 o 
  -5   0   7      337.46      273.77      6.22 o 
  -4   0   7        3.15        0.70      1.92 o 
  -3   0   7      775.89      691.14      8.47 o 
  -2   0   7       22.94       25.48      2.69 o 
  -1   0   7       19.69       15.91      2.30 o 
   0   0   7        0.44        0.41      1.34 o 
   1   0   7      190.28      211.32      6.23 o 
   2   0   7       36.40       29.99      3.17 o 
   3   0   7       62.48       78.86      4.89 o 
   4   0   7        1.02        7.54      3.25 o 
   5   0   7        7.39        6.68      4.11 o 
   6   0   7       38.74       39.43      5.14 o 
   7   0   7       13.26       10.88      4.30 o 
   8   0   7        0.07        1.88      3.89 o 
 -13   1   7        4.84        2.15      3.77 o 
 -12   1   7        3.63        0.00      3.82 o 
 -11   1   7       11.85       13.14      3.97 o 
 -10   1   7       12.61       15.15      4.03 o 
  -9   1   7       37.46       28.68      4.26 o 
  -8   1   7       36.19       33.03      4.16 o 
  -7   1   7      134.48      147.39      5.61 o 
  -6   1   7      192.26      183.58      4.90 o 
  -5   1   7        5.16        3.73      2.17 o 
  -4   1   7       58.89       72.50      3.57 o 
  -3   1   7      855.64      879.56      9.69 o 
  -2   1   7       56.17       63.28      3.47 o 
  -1   1   7       16.41       16.47      2.21 o 
   0   1   7       40.62       32.13      2.05 o 
   1   1   7       49.05       61.99      3.65 o 
   2   1   7       50.92       74.83      4.21 o 
   3   1   7       27.64       25.98      3.58 o 
   4   1   7       33.90       32.38      3.96 o 
   5   1   7        3.85        1.63      3.51 o 
   6   1   7       12.16       11.28      4.12 o 
   7   1   7        7.76        3.92      3.99 o 
   8   1   7        6.23        5.01      3.68 o 
 -13   2   7        0.70        1.91      3.52 o 
 -12   2   7        4.12        2.17      3.82 o 
 -11   2   7        8.56       20.30      3.77 o 
 -10   2   7       52.83       51.29      4.97 o 
  -9   2   7      108.69      108.10      6.14 o 
  -8   2   7       23.55       32.51      3.63 o 
  -7   2   7       58.64       63.30      4.00 o 
  -6   2   7      142.52      136.53      5.02 o 
  -5   2   7      352.42      375.33      7.31 o 
  -4   2   7      199.24      194.87      5.26 o 
  -3   2   7       80.65       79.19      3.76 o 
  -2   2   7      214.75      241.02      5.74 o 
  -1   2   7      319.42      324.58      6.84 o 
   0   2   7       26.57       23.77      1.86 o 
   1   2   7       67.11       68.27      3.73 o 
   2   2   7       63.15       70.64      4.32 o 
   3   2   7       50.13       44.27      4.22 o 
   4   2   7       50.18       66.21      5.05 o 
   5   2   7       65.32       62.70      5.42 o 
   6   2   7        7.41        0.64      4.17 o 
   7   2   7        1.05        2.03      4.07 o 
   8   2   7        4.33        0.44      4.00 o 
 -13   3   7        3.24        3.00      3.64 o 
 -12   3   7        4.23        4.14      4.14 o 
 -11   3   7       65.90       55.29      5.52 o 
 -10   3   7       55.13       62.28      5.09 o 
  -9   3   7        4.58        1.83      3.60 o 
  -8   3   7       11.97       14.59      3.04 o 
  -7   3   7       16.60       19.88      3.17 o 
  -6   3   7      189.04      215.37      6.30 o 
  -5   3   7       31.25       30.04      3.05 o 
  -4   3   7      230.84      235.42      6.02 o 
  -3   3   7      141.85      145.22      5.70 o 
  -2   3   7      675.07      646.30      9.47 o 
  -1   3   7      137.33      146.69      4.97 o 
   0   3   7       67.95       63.21      6.41 o 
   1   3   7      148.71      131.14      5.08 o 
   2   3   7      138.07      128.85      5.54 o 
   3   3   7       22.36       30.85      3.79 o 
   4   3   7       68.05       67.57      5.22 o 
   5   3   7        2.70        0.60      3.84 o 
   6   3   7       33.02       29.08      4.50 o 
   7   3   7        2.71        2.63      3.84 o 
   8   3   7        6.67        8.26      3.63 o 
 -13   4   7        1.27        3.00      3.73 o 
 -12   4   7        4.20        0.89      3.95 o 
 -11   4   7       21.22       11.63      4.79 o 
 -10   4   7       59.96       49.01      5.22 o 
  -9   4   7       81.28       96.05      5.66 o 
  -8   4   7       25.42       28.78      3.85 o 
  -7   4   7        8.43        0.47      3.20 o 
  -6   4   7       38.78       28.37      3.41 o 
  -5   4   7       13.13        7.07      2.76 o 
  -4   4   7       33.37       38.41      3.38 o 
  -3   4   7       16.71       12.44      2.87 o 
  -2   4   7       36.73       35.11      3.41 o 
  -1   4   7      163.14      168.18      5.54 o 
   0   4   7       51.18       48.36      2.55 o 
   1   4   7       88.29       81.20      4.41 o 
   2   4   7       40.89       51.52      4.09 o 
   3   4   7       40.77       45.51      4.03 o 
   4   4   7       16.47       20.57      3.70 o 
   5   4   7        5.39        5.02      3.52 o 
   6   4   7       12.62        5.28      4.07 o 
   7   4   7        0.65        1.27      3.76 o 
   8   4   7        4.43        4.89      3.45 o 
 -13   5   7        1.85        2.78      3.69 o 
 -12   5   7        0.21        3.84      3.84 o 
 -11   5   7        4.28        5.19      4.00 o 
 -10   5   7        7.98        2.80      4.22 o 
  -9   5   7        1.72        3.86      3.86 o 
  -8   5   7       32.74       41.17      4.47 o 
  -7   5   7       92.43       78.12      5.11 o 
  -6   5   7       23.32       26.55      3.53 o 
  -5   5   7        9.15        8.22      3.07 o 
  -4   5   7       64.83       48.86      3.92 o 
  -3   5   7       58.30       59.33      4.03 o 
  -2   5   7        6.76        4.56      2.99 o 
  -1   5   7       22.20       36.55      3.63 o 
   0   5   7        5.24        7.91      2.78 o 
   1   5   7       74.12       69.90      4.30 o 
   2   5   7       28.18       32.20      4.15 o 
   3   5   7       23.11       21.06      3.88 o 
   4   5   7       17.22       21.53      3.88 o 
   5   5   7        9.22       11.31      4.13 o 
   6   5   7       31.50       30.86      4.59 o 
   7   5   7        1.91        7.45      3.32 o 
   8   5   7        5.53        1.93      3.32 o 
 -12   6   7        4.41        0.22      4.14 o 
 -11   6   7        7.48        1.84      4.23 o 
 -10   6   7        8.85        9.22      4.18 o 
  -9   6   7       21.46       30.74      4.43 o 
  -8   6   7       24.92       28.98      4.59 o 
  -7   6   7      108.97       94.12      5.46 o 
  -6   6   7       49.19       37.76      4.38 o 
  -5   6   7       38.90       47.23      4.01 o 
  -4   6   7       40.88       48.43      4.40 o 
  -3   6   7      157.51      158.38      6.20 o 
  -2   6   7       36.90       37.97      4.08 o 
  -1   6   7        7.23        7.67      3.31 o 
   0   6   7       48.80       50.24      2.98 o 
   1   6   7       21.29       23.23      3.63 o 
   2   6   7       26.98       24.12      4.13 o 
   3   6   7        5.77        3.46      3.46 o 
   4   6   7        3.88        1.96      3.16 o 
   5   6   7       15.45       14.81      3.93 o 
   6   6   7        6.88       12.32      3.65 o 
   7   6   7       17.41       11.39      4.43 o 
 -12   7   7        9.38        8.35      4.11 o 
 -11   7   7        3.99        4.00      4.68 o 
 -10   7   7       17.44       13.04      4.92 o 
  -9   7   7       12.07        6.74      4.31 o 
  -8   7   7       66.80       57.25      5.69 o 
  -7   7   7      135.71      122.10      6.91 o 
  -6   7   7       10.59       11.28      4.05 o 
  -5   7   7       57.77       55.29      4.57 o 
  -4   7   7       87.93      109.06      5.55 o 
  -3   7   7       51.93       55.17      4.72 o 
  -2   7   7      266.58      288.83      8.46 o 
  -1   7   7       69.29       72.68      5.29 o 
   0   7   7        4.55        7.93      2.46 o 
   1   7   7       15.95       22.93      4.20 o 
   2   7   7      122.59      114.08      6.05 o 
   3   7   7       44.59       21.33      4.27 o 
   4   7   7        2.85        4.61      3.14 o 
   5   7   7        1.30        3.06      3.66 o 
   6   7   7        4.18        8.49      3.60 o 
   7   7   7        8.31       10.90      3.32 o 
 -12   8   7        0.22        2.22      3.76 o 
 -11   8   7        8.02        9.40      4.58 o 
 -10   8   7        0.46        3.80      4.36 o 
  -9   8   7        2.69        0.46      4.43 o 
  -8   8   7       23.22        9.20      4.89 o 
  -7   8   7       37.29       42.36      5.30 o 
  -6   8   7       14.78       18.54      4.31 o 
  -5   8   7        0.15        1.40      3.58 o 
  -4   8   7        2.60        0.78      4.06 o 
  -3   8   7       53.36       38.41      5.18 o 
  -2   8   7      202.56      234.75      8.24 o 
  -1   8   7       10.95        9.48      4.65 o 
   0   8   7      247.35      263.94      6.29 o 
   1   8   7       24.12       33.27      4.65 o 
   2   8   7       92.25       87.95      6.56 o 
   3   8   7       11.74        7.47      3.96 o 
   4   8   7        1.87        7.20      3.36 o 
   5   8   7        0.96        0.20      3.57 o 
   6   8   7        3.89        9.86      3.06 o 
 -11   9   7       17.86       15.45      4.67 o 
 -10   9   7       11.75       13.61      4.36 o 
  -9   9   7       27.02       27.23      5.27 o 
  -8   9   7        6.55        7.49      4.37 o 
  -7   9   7       32.00       37.43      5.47 o 
  -6   9   7       43.71       34.50      5.27 o 
  -5   9   7       59.50       63.15      5.64 o 
  -4   9   7       21.94       24.38      4.40 o 
  -3   9   7      113.73      114.02      6.83 o 
  -2   9   7        5.18        3.71      4.53 o 
  -1   9   7      114.74       99.91      6.98 o 
   0   9   7       25.96       28.46      5.28 o 
   1   9   7       19.19       29.51      5.01 o 
   2   9   7        9.62       16.62      4.43 o 
   3   9   7        5.98        4.26      4.26 o 
   4   9   7        0.96        1.59      3.63 o 
   5   9   7        1.62        5.23      3.29 o 
   6   9   7        0.71        3.44      3.44 o 
 -10  10   7       11.97       14.05      4.32 o 
  -9  10   7       15.08       17.23      4.58 o 
  -8  10   7        1.27        1.68      4.23 o 
  -7  10   7        3.56        0.00      4.28 o 
  -6  10   7        8.89       15.47      4.50 o 
  -5  10   7       29.14       32.17      4.89 o 
  -4  10   7       13.71       13.18      4.02 o 
  -3  10   7        0.58        3.80      4.24 o 
  -2  10   7        7.64        5.63      4.24 o 
  -1  10   7       22.10       19.73      4.85 o 
   0  10   7       13.16        6.67      5.31 o 
   1  10   7       69.21       89.26      6.41 o 
   2  10   7       16.26       10.33      4.97 o 
   3  10   7        6.24        3.68      4.40 o 
   4  10   7        2.06        2.16      4.16 o 
   5  10   7        1.42        8.78      3.39 o 
 -10  11   7        0.31        4.65      3.59 o 
  -9  11   7        5.23        6.75      3.87 o 
  -8  11   7        5.59        9.04      3.93 o 
  -7  11   7        3.57        5.48      4.53 o 
  -6  11   7        6.01        5.47      4.07 o 
  -5  11   7       16.28       16.78      4.63 o 
  -4  11   7       10.62       11.57      4.30 o 
  -3  11   7        0.94        1.42      4.04 o 
  -2  11   7        1.61        3.64      4.14 o 
  -1  11   7        2.69        0.00      4.30 o 
   0  11   7        1.64        6.36      2.93 o 
   1  11   7        0.30        1.03      4.40 o 
   2  11   7        0.53        1.04      4.27 o 
   3  11   7        1.84        4.11      4.53 o 
   4  11   7        2.95        3.44      4.25 o 
  -9  12   7        1.44        7.00      3.48 o 
  -8  12   7        0.56        0.22      3.91 o 
  -7  12   7        3.95        5.86      3.95 o 
  -6  12   7        5.53        7.38      4.10 o 
  -5  12   7        4.82        3.61      4.15 o 
  -4  12   7        0.87        1.22      3.91 o 
  -3  12   7        1.05        4.47      3.95 o 
  -2  12   7        2.70        5.37      4.61 o 
  -1  12   7        1.19        3.41      4.08 o 
   0  12   7        1.57        1.41      3.50 o 
   1  12   7        1.35        0.29      4.52 o 
   2  12   7        1.52        1.09      4.79 o 
   3  12   7        7.54        6.02      4.78 o 
  -7  13   7        0.32        3.98      3.98 o 
  -6  13   7        3.03        4.38      3.89 o 
  -5  13   7        1.32        2.15      3.99 o 
  -4  13   7        2.00        6.16      3.95 o 
  -3  13   7        0.18        3.04      4.56 o 
  -2  13   7        0.53        1.31      4.55 o 
  -1  13   7        1.18        7.33      4.53 o 
   0  13   7        1.46        0.60      3.41 o 
   1  13   7        1.31        4.15      4.53 o 
   2  13   7        0.41        1.09      4.28 o 
  -5  14   7        0.73        2.04      3.49 o 
  -4  14   7        0.87        3.09      4.20 o 
  -3  14   7        7.62       11.74      4.32 o 
  -2  14   7        1.03        4.87      4.87 o 
  -1  14   7        0.71        2.69      4.55 o 
   0  14   7        1.72        1.10      3.78 o 
 -13   0   8        5.32        1.34      4.27 o 
 -12   0   8       12.14       10.27      4.67 o 
 -11   0   8       22.89       27.58      5.63 o 
 -10   0   8        4.85        1.82      4.29 o 
  -9   0   8      157.90      173.27      8.34 o 
  -8   0   8       53.02       60.38      5.66 o 
  -7   0   8      106.58      121.96      5.69 o 
  -6   0   8       56.71       64.71      4.03 o 
  -5   0   8       97.73       87.63      4.25 o 
  -4   0   8        0.67        4.18      2.24 o 
  -3   0   8       34.53       38.46      2.89 o 
  -2   0   8       35.97       29.20      2.42 o 
  -1   0   8      142.53      133.13      4.95 o 
   0   0   8       20.12       19.94      2.22 o 
   1   0   8        1.71        6.54      2.69 o 
   2   0   8        7.88        3.22      3.08 o 
   3   0   8       35.62       52.28      4.80 o 
   4   0   8        0.79        4.18      3.45 o 
   5   0   8       10.04        5.40      3.96 o 
   6   0   8        0.49        1.90      4.34 o 
   7   0   8        5.57        2.83      4.29 o 
 -13   1   8        1.14        4.08      4.08 o 
 -12   1   8        6.14        6.97      3.85 o 
 -11   1   8       13.43        8.55      3.99 o 
 -10   1   8       50.66       49.32      5.31 o 
  -9   1   8        7.87       13.92      3.99 o 
  -8   1   8      154.14      158.58      6.79 o 
  -7   1   8      305.66      360.62      8.86 o 
  -6   1   8       87.96       88.10      4.55 o 
  -5   1   8      234.06      243.03      6.35 o 
  -4   1   8      265.98      294.62      6.61 o 
  -3   1   8      187.70      191.85      5.43 o 
  -2   1   8      142.27      162.56      5.29 o 
  -1   1   8       12.25        8.46      2.67 o 
   0   1   8       76.50       79.33      4.57 o 
   1   1   8       39.47       56.01      4.06 o 
   2   1   8      106.59      106.32      5.51 o 
   3   1   8       81.12       85.64      5.52 o 
   4   1   8        7.46        8.00      3.60 o 
   5   1   8       44.91       42.59      4.76 o 
   6   1   8        3.57        0.91      3.70 o 
   7   1   8        5.00        4.59      3.91 o 
 -13   2   8        0.52        1.91      3.80 o 
 -12   2   8        1.74        5.22      3.54 o 
 -11   2   8        4.35        9.36      3.40 o 
 -10   2   8        1.14        0.82      3.82 o 
  -9   2   8       61.69       70.00      5.28 o 
  -8   2   8       52.56       53.22      4.85 o 
  -7   2   8       16.37       19.82      3.77 o 
  -6   2   8      110.83      102.96      4.64 o 
  -5   2   8       23.50       20.16      3.08 o 
  -4   2   8       92.22       86.99      4.02 o 
  -3   2   8       42.43       32.93      3.27 o 
  -2   2   8      234.43      225.68      6.18 o 
  -1   2   8      141.69      129.72      5.09 o 
   0   2   8       94.33      103.77      3.18 o 
   1   2   8      144.66      161.58      6.19 o 
   2   2   8       40.25       31.72      4.41 o 
   3   2   8       69.39       70.01      5.60 o 
   4   2   8       39.45       36.82      4.75 o 
   5   2   8        8.86        8.26      4.05 o 
   6   2   8        9.51        7.20      4.28 o 
   7   2   8        4.55        7.80      3.48 o 
 -13   3   8       10.88        8.30      3.78 o 
 -12   3   8        1.19        7.50      3.62 o 
 -11   3   8       27.94       27.31      4.25 o 
 -10   3   8        8.43       15.26      3.78 o 
  -9   3   8        6.23        5.96      3.82 o 
  -8   3   8       36.92       46.01      4.61 o 
  -7   3   8       32.18       30.62      3.52 o 
  -6   3   8        1.39        2.65      2.66 o 
  -5   3   8        4.96        6.72      2.46 o 
  -4   3   8        4.17        2.39      2.50 o 
  -3   3   8       28.25       25.79      3.15 o 
  -2   3   8       46.31       48.27      3.59 o 
  -1   3   8       62.83       72.78      4.17 o 
   0   3   8       20.27       20.49      2.43 o 
   1   3   8        5.37        5.71      3.34 o 
   2   3   8       71.34       68.41      5.13 o 
   3   3   8        2.37        4.51      3.62 o 
   4   3   8       55.91       64.24      5.48 o 
   5   3   8       24.36       24.07      4.49 o 
   6   3   8        3.45        1.53      3.98 o 
   7   3   8        3.58        1.73      3.82 o 
 -13   4   8        5.03        6.41      3.59 o 
 -12   4   8        0.89        4.03      3.80 o 
 -11   4   8       10.71       12.23      4.06 o 
 -10   4   8       26.95       33.55      4.60 o 
  -9   4   8        0.41        1.81      3.43 o 
  -8   4   8       90.51       76.13      5.44 o 
  -7   4   8       65.97       75.10      5.01 o 
  -6   4   8       35.45       40.89      3.70 o 
  -5   4   8       11.49        9.65      3.08 o 
  -4   4   8       71.23       79.91      4.70 o 
  -3   4   8       24.54       26.67      3.53 o 
  -2   4   8      171.83      152.88      5.68 o 
  -1   4   8       60.59       68.55      4.42 o 
   0   4   8       19.70       23.91      2.71 o 
   1   4   8       18.98       18.84      3.55 o 
   2   4   8       50.29       49.84      4.84 o 
   3   4   8        9.13       17.44      3.70 o 
   4   4   8        9.94       10.64      4.14 o 
   5   4   8        6.82        1.69      4.05 o 
   6   4   8        5.75        5.19      3.88 o 
   7   4   8        1.81        4.36      3.59 o 
 -13   5   8        1.54        2.99      3.48 o 
 -12   5   8        4.77        7.03      3.57 o 
 -11   5   8        4.43        2.51      4.07 o 
 -10   5   8       19.62       17.35      3.96 o 
  -9   5   8        8.98       11.40      4.30 o 
  -8   5   8       91.23      109.14      6.25 o 
  -7   5   8        5.64        5.04      3.92 o 
  -6   5   8      128.87      109.43      5.66 o 
  -5   5   8       44.00       46.59      3.57 o 
  -4   5   8      195.48      154.00      6.17 o 
  -3   5   8        5.57        3.32      2.91 o 
  -2   5   8      100.15      108.52      5.26 o 
  -1   5   8       71.07       72.25      4.91 o 
   0   5   8       66.56       61.16      3.36 o 
   1   5   8       44.06       42.80      4.38 o 
   2   5   8      124.86      116.39      5.99 o 
   3   5   8       11.70       19.85      3.99 o 
   4   5   8       27.87       28.66      4.46 o 
   5   5   8       18.96       25.87      4.14 o 
   6   5   8        3.05        4.84      3.85 o 
   7   5   8        7.90        3.79      3.72 o 
 -12   6   8        1.68        0.46      3.93 o 
 -11   6   8        9.77        2.57      4.50 o 
 -10   6   8        5.71       11.55      4.56 o 
  -9   6   8       24.95       15.96      4.83 o 
  -8   6   8      136.56      136.81      7.47 o 
  -7   6   8       72.06       63.56      5.49 o 
  -6   6   8       61.41       68.56      5.15 o 
  -5   6   8       54.54       45.95      4.92 o 
  -4   6   8       68.79       63.26      5.16 o 
  -3   6   8       67.84       60.35      4.95 o 
  -2   6   8       95.87       89.21      5.46 o 
  -1   6   8       11.53       10.55      3.61 o 
   0   6   8       16.97       25.92      3.98 o 
   1   6   8       15.11       15.90      3.72 o 
   2   6   8       16.96       13.74      4.11 o 
   3   6   8        7.83       17.40      3.69 o 
   4   6   8       18.33       10.22      4.28 o 
   5   6   8        0.06        3.16      3.53 o 
   6   6   8        9.54        3.90      3.82 o 
 -12   7   8        0.50        0.68      4.05 o 
 -11   7   8       10.64        5.91      4.69 o 
 -10   7   8        1.95        4.98      3.95 o 
  -9   7   8       29.17       35.88      5.12 o 
  -8   7   8       29.84       37.42      5.30 o 
  -7   7   8      102.82      110.22      6.66 o 
  -6   7   8        8.57        8.79      4.37 o 
  -5   7   8      233.37      209.66      8.14 o 
  -4   7   8       94.11       91.98      6.06 o 
  -3   7   8      153.61      151.98      6.95 o 
  -2   7   8      123.52      129.34      6.80 o 
  -1   7   8       11.85       12.85      4.22 o 
   0   7   8       14.08       21.11      3.32 o 
   1   7   8       45.70       41.98      4.95 o 
   2   7   8       10.94       10.39      4.19 o 
   3   7   8       30.28       24.20      4.09 o 
   4   7   8        3.33        1.48      3.73 o 
   5   7   8        4.57        5.41      3.54 o 
   6   7   8       15.32       10.26      3.86 o 
 -11   8   8       17.33       18.17      4.50 o 
 -10   8   8        0.73        1.45      3.95 o 
  -9   8   8       62.31       55.70      6.23 o 
  -8   8   8        0.34        3.02      4.46 o 
  -7   8   8       12.14        6.09      4.56 o 
  -6   8   8       23.31       22.27      4.75 o 
  -5   8   8       51.49       49.89      5.39 o 
  -4   8   8        9.75        7.70      4.52 o 
  -3   8   8      201.87      209.15      8.48 o 
  -2   8   8        6.05        6.82      4.51 o 
  -1   8   8       20.94       33.79      5.07 o 
   0   8   8       55.39       49.99      4.14 o 
   1   8   8       54.20       50.77      5.59 o 
   2   8   8        0.66        5.09      3.79 o 
   3   8   8        6.35        7.12      3.86 o 
   4   8   8        3.10        2.33      3.25 o 
   5   8   8       13.26        6.75      3.79 o 
   6   8   8        0.42        4.14      3.27 o 
 -11   9   8        2.38        2.76      4.05 o 
 -10   9   8       17.18       19.70      4.67 o 
  -9   9   8       23.93       19.17      4.98 o 
  -8   9   8        0.31        0.25      4.10 o 
  -7   9   8        8.48        7.99      4.63 o 
  -6   9   8        6.88        4.83      4.45 o 
  -5   9   8       14.37       14.00      4.65 o 
  -4   9   8       72.81       79.63      6.28 o 
  -3   9   8        7.97        2.44      4.76 o 
  -2   9   8      201.10      202.46      8.82 o 
  -1   9   8       19.96       16.21      4.91 o 
   0   9   8       86.15       85.87      4.75 o 
   1   9   8        9.37        7.81      4.18 o 
   2   9   8        1.90        4.27      3.91 o 
   3   9   8        1.98        3.28      4.24 o 
   4   9   8        2.28        1.54      3.49 o 
   5   9   8        0.67        1.78      3.51 o 
 -10  10   8        2.34        9.56      3.86 o 
  -9  10   8       16.04       22.64      4.63 o 
  -8  10   8        3.52        3.89      4.06 o 
  -7  10   8       14.64       14.00      4.23 o 
  -6  10   8        0.50        2.86      4.10 o 
  -5  10   8        6.77        1.18      4.37 o 
  -4  10   8       33.46       32.13      5.25 o 
  -3  10   8        7.09        0.23      4.24 o 
  -2  10   8       10.33        1.20      5.07 o 
  -1  10   8        6.97        6.90      4.40 o 
   0  10   8        2.07        0.14      3.33 o 
   1  10   8        0.49        4.56      4.56 o 
   2  10   8        5.34        1.00      4.73 o 
   3  10   8        1.38        1.22      3.83 o 
   4  10   8        1.62        3.00      3.61 o 
  -9  11   8        2.57        3.94      3.72 o 
  -8  11   8        0.14        1.19      3.83 o 
  -7  11   8        2.70        7.49      4.23 o 
  -6  11   8        2.18        0.74      4.26 o 
  -5  11   8        1.17        0.49      4.60 o 
  -4  11   8       18.24       10.35      4.91 o 
  -3  11   8        0.53        0.00      4.22 o 
  -2  11   8       29.38       31.87      5.22 o 
  -1  11   8        2.60        2.35      4.71 o 
   0  11   8        5.16        4.14      3.45 o 
   1  11   8        1.36        2.14      4.29 o 
   2  11   8        0.49        2.34      3.97 o 
   3  11   8        1.76        0.76      3.90 o 
  -8  12   8        0.18        2.03      3.71 o 
  -7  12   8        5.25        0.72      4.22 o 
  -6  12   8        0.08        3.85      3.80 o 
  -5  12   8        1.50        5.16      4.34 o 
  -4  12   8        1.36        4.20      4.20 o 
  -3  12   8        1.37        5.16      4.41 o 
  -2  12   8        0.75        2.64      4.63 o 
  -1  12   8        0.69        2.71      4.46 o 
   0  12   8        0.71        0.57      3.25 o 
   1  12   8        0.07        4.46      4.46 o 
   2  12   8        3.49        2.38      4.58 o 
  -7  13   8        3.11        2.63      3.57 o 
  -6  13   8        0.55        0.93      3.46 o 
  -5  13   8        0.89        0.48      4.13 o 
  -4  13   8        0.86        2.73      4.20 o 
  -3  13   8        9.17        5.15      4.75 o 
  -2  13   8        4.51        0.51      4.67 o 
  -1  13   8        2.90        6.52      4.51 o 
   0  13   8        0.83        3.34      3.34 o 
   1  13   8        4.18       12.11      4.44 o 
  -4  14   8        0.08        4.65      4.65 o 
  -3  14   8        3.34        8.16      4.51 o 
  -2  14   8        0.23        3.85      4.29 o 
 -13   0   9        1.75        1.45      4.02 o 
 -12   0   9       12.95        8.16      4.51 o 
 -11   0   9       35.06       38.73      5.72 o 
 -10   0   9       65.05       67.59      5.99 o 
  -9   0   9        6.11        9.58      4.69 o 
  -8   0   9       56.91       58.49      5.51 o 
  -7   0   9      129.10      126.30      6.07 o 
  -6   0   9        6.47        2.14      3.10 o 
  -5   0   9      348.62      271.12      7.04 o 
  -4   0   9       19.39       13.58      2.67 o 
  -3   0   9        2.97        0.65      2.29 o 
  -2   0   9        6.48        8.29      2.52 o 
  -1   0   9       13.47        6.53      3.02 o 
   0   0   9       13.75       12.53      2.23 o 
   1   0   9      171.76      200.54      7.01 o 
   2   0   9       35.31       38.87      4.60 o 
   3   0   9       75.07       68.22      5.76 o 
   4   0   9        0.38        4.96      3.92 o 
   5   0   9        5.58        8.47      4.03 o 
   6   0   9        1.41        1.65      3.87 o 
   7   0   9        0.22        4.08      4.08 o 
 -13   1   9        9.45       12.03      3.77 o 
 -12   1   9       10.09        9.41      4.59 o 
 -11   1   9        1.01        5.41      4.00 o 
 -10   1   9        9.34        5.40      4.50 o 
  -9   1   9       77.77       83.28      6.08 o 
  -8   1   9       18.77       10.50      3.91 o 
  -7   1   9       96.06      100.34      5.54 o 
  -6   1   9       48.15       47.10      3.75 o 
  -5   1   9       22.06       20.64      2.84 o 
  -4   1   9       16.77       10.50      2.42 o 
  -3   1   9        1.96        0.68      2.53 o 
  -2   1   9      160.61      185.14      6.18 o 
  -1   1   9      108.08      119.42      5.26 o 
   0   1   9        3.86        7.49      2.64 o 
   1   1   9       78.28       74.63      5.05 o 
   2   1   9       11.71       18.61      4.23 o 
   3   1   9        1.54        5.20      3.84 o 
   4   1   9       61.46       63.42      5.69 o 
   5   1   9       14.69       15.66      4.44 o 
   6   1   9        1.98        0.93      4.05 o 
   7   1   9        0.19        0.21      3.62 o 
 -13   2   9       11.71       13.32      3.79 o 
 -12   2   9        7.97        3.07      3.77 o 
 -11   2   9       17.69        8.51      4.31 o 
 -10   2   9       14.44       19.83      4.32 o 
  -9   2   9        8.59        9.90      4.10 o 
  -8   2   9       84.10       87.22      5.67 o 
  -7   2   9       24.36       19.25      3.89 o 
  -6   2   9       38.64       35.54      3.88 o 
  -5   2   9       26.88       43.27      3.58 o 
  -4   2   9        4.23        1.82      2.53 o 
  -3   2   9       43.80       46.12      3.91 o 
  -2   2   9        6.75        8.53      3.11 o 
  -1   2   9       71.74       68.54      4.73 o 
   0   2   9      364.00      410.44      6.78 o 
   1   2   9       10.83       17.46      3.91 o 
   2   2   9      293.27      305.50      9.18 o 
   3   2   9       26.43       21.74      4.59 o 
   4   2   9        8.94       13.82      4.26 o 
   5   2   9        4.65        1.14      3.92 o 
   6   2   9        0.37        3.58      3.58 o 
   7   2   9        7.63        2.72      3.92 o 
 -13   3   9        3.33        3.60      3.56 o 
 -12   3   9        0.92        4.43      3.22 o 
 -11   3   9        0.58        0.68      3.90 o 
 -10   3   9       23.34       16.45      4.63 o 
  -9   3   9        1.69        4.66      3.70 o 
  -8   3   9       48.85       47.68      4.66 o 
  -7   3   9       71.69       64.99      4.82 o 
  -6   3   9       26.76       28.72      3.82 o 
  -5   3   9       27.98       28.66      3.52 o 
  -4   3   9        2.22        1.66      2.99 o 
  -3   3   9      106.62      107.91      5.15 o 
  -2   3   9      112.85      121.67      5.41 o 
  -1   3   9       46.90       37.87      4.23 o 
   0   3   9        6.80        5.91      2.73 o 
   1   3   9       99.65      115.86      5.91 o 
   2   3   9       10.13       12.69      4.36 o 
   3   3   9        8.36       15.17      4.17 o 
   4   3   9       12.31       20.71      4.12 o 
   5   3   9        4.07        3.56      3.77 o 
   6   3   9        2.61        1.53      3.67 o 
 -13   4   9        6.42        0.64      3.77 o 
 -12   4   9       10.20        6.98      3.86 o 
 -11   4   9        4.92        2.50      4.28 o 
 -10   4   9       13.97       13.28      3.94 o 
  -9   4   9       35.03       37.58      4.97 o 
  -8   4   9       46.04       42.46      4.94 o 
  -7   4   9       17.22       21.16      4.28 o 
  -6   4   9       13.69       11.30      3.41 o 
  -5   4   9       12.13       12.15      3.36 o 
  -4   4   9       30.83       27.91      4.06 o 
  -3   4   9       66.72       65.69      4.82 o 
  -2   4   9       11.93       10.03      3.48 o 
  -1   4   9       30.23       27.85      4.28 o 
   0   4   9      103.35      105.25      4.05 o 
   1   4   9       32.67       28.43      4.59 o 
   2   4   9      108.83      117.31      6.33 o 
   3   4   9        1.11        3.83      3.83 o 
   4   4   9        7.26       15.87      3.84 o 
   5   4   9       15.94       10.73      4.12 o 
   6   4   9        3.23        3.97      3.97 o 
 -12   5   9        1.63        3.65      4.04 o 
 -11   5   9        2.88        9.31      3.93 o 
 -10   5   9        5.99        8.04      4.11 o 
  -9   5   9       17.95       18.14      4.64 o 
  -8   5   9       58.35       45.64      5.37 o 
  -7   5   9      163.38      166.70      7.38 o 
  -6   5   9       68.71       69.39      5.36 o 
  -5   5   9      167.81      165.92      7.17 o 
  -4   5   9       75.90       76.67      5.53 o 
  -3   5   9       30.78       40.81      4.60 o 
  -2   5   9        7.97       13.25      3.79 o 
  -1   5   9        1.45        3.07      3.69 o 
   0   5   9       59.09       63.35      3.59 o 
   1   5   9        8.44        7.47      4.01 o 
   2   5   9        3.81        8.62      3.77 o 
   3   5   9       46.39       31.93      4.57 o 
   4   5   9       10.50       15.42      4.50 o 
   5   5   9        2.33        5.79      3.96 o 
   6   5   9        5.50        3.46      3.63 o 
 -12   6   9        0.40        0.91      3.64 o 
 -11   6   9        1.84        3.79      4.10 o 
 -10   6   9        2.84        2.60      4.03 o 
  -9   6   9       13.75       23.81      4.69 o 
  -8   6   9       36.84       36.11      5.32 o 
  -7   6   9       43.83       57.62      5.28 o 
  -6   6   9        6.58        5.59      4.12 o 
  -5   6   9       20.07       24.70      4.94 o 
  -4   6   9        6.59       12.40      4.43 o 
  -3   6   9        5.21        4.82      3.98 o 
  -2   6   9       25.40       26.79      4.36 o 
  -1   6   9        9.17       10.26      3.89 o 
   0   6   9        6.78        4.90      2.70 o 
   1   6   9      107.42      125.50      6.92 o 
   2   6   9        5.39        1.90      3.83 o 
   3   6   9       36.39       31.55      4.78 o 
   4   6   9        4.72        3.68      3.80 o 
   5   6   9       11.36       10.10      3.83 o 
   6   6   9        3.32        5.26      3.33 o 
 -12   7   9        0.52        2.47      3.85 o 
 -11   7   9        8.82        5.95      4.18 o 
 -10   7   9       14.33       14.05      4.30 o 
  -9   7   9       28.08       23.93      4.46 o 
  -8   7   9       26.94       28.21      5.36 o 
  -7   7   9        7.66        6.56      4.81 o 
  -6   7   9      167.00      171.97      7.91 o 
  -5   7   9       77.39       92.48      6.21 o 
  -4   7   9       66.28       59.38      5.65 o 
  -3   7   9       37.23       57.99      5.55 o 
  -2   7   9       15.56       18.53      4.47 o 
  -1   7   9        4.94        9.25      3.94 o 
   0   7   9       77.23       76.59      4.63 o 
   1   7   9        5.53        9.07      4.09 o 
   2   7   9       16.43       14.21      4.04 o 
   3   7   9        2.96        1.52      4.09 o 
   4   7   9       10.57        0.22      4.21 o 
   5   7   9       13.87       13.65      3.90 o 
 -11   8   9        0.16        0.94      4.11 o 
 -10   8   9        8.26       13.17      4.49 o 
  -9   8   9        0.46        2.69      4.16 o 
  -8   8   9        3.83        0.25      4.26 o 
  -7   8   9        4.43        3.07      4.23 o 
  -6   8   9        0.07        0.47      4.46 o 
  -5   8   9       21.78       20.94      4.84 o 
  -4   8   9      152.95      147.61      7.76 o 
  -3   8   9        0.76        1.34      4.65 o 
  -2   8   9      141.11      141.33      7.62 o 
  -1   8   9        3.13        5.97      4.81 o 
   0   8   9       33.75       38.83      5.19 o 
   1   8   9       20.13       17.58      4.45 o 
   2   8   9        5.34        0.91      4.14 o 
   3   8   9        1.56        0.89      3.56 o 
   4   8   9        4.64        6.78      3.51 o 
   5   8   9        2.14        2.73      3.15 o 
 -11   9   9        2.54        0.68      4.04 o 
 -10   9   9        1.15        3.60      4.18 o 
  -9   9   9        0.48        1.47      4.13 o 
  -8   9   9        9.51        9.59      4.51 o 
  -7   9   9       42.09       39.44      5.32 o 
  -6   9   9        0.88        3.13      4.21 o 
  -5   9   9        2.33        4.30      4.43 o 
  -4   9   9       18.03       24.06      5.22 o 
  -3   9   9        9.12        8.87      4.88 o 
  -2   9   9       15.79       18.16      5.48 o 
  -1   9   9       40.94       42.96      5.46 o 
   0   9   9        0.07        3.22      3.22 o 
   1   9   9        7.76        3.71      4.51 o 
   2   9   9        0.20        3.86      3.86 o 
   3   9   9        0.52       10.30      3.50 o 
   4   9   9        6.83        4.14      3.60 o 
 -10  10   9        0.52        0.00      3.95 o 
  -9  10   9        1.58        1.92      3.75 o 
  -8  10   9        3.53        2.69      4.18 o 
  -7  10   9       18.60       17.22      4.69 o 
  -6  10   9        8.37       15.78      4.43 o 
  -5  10   9        8.08        6.66      4.93 o 
  -4  10   9       21.85       22.86      4.89 o 
  -3  10   9       23.08       21.89      5.03 o 
  -2  10   9        4.63        5.61      4.76 o 
  -1  10   9        2.28        3.11      4.84 o 
   0  10   9        4.51        1.96      3.36 o 
   1  10   9        1.45        5.95      3.81 o 
   2  10   9        1.51        1.01      3.95 o 
   3  10   9        1.09        1.41      3.65 o 
  -9  11   9        0.61        2.51      3.73 o 
  -8  11   9        0.30        1.89      4.10 o 
  -7  11   9        6.11        3.15      4.25 o 
  -6  11   9        5.47        1.49      4.52 o 
  -5  11   9        2.38        1.26      4.47 o 
  -4  11   9        3.46        2.29      4.69 o 
  -3  11   9        5.03        0.00      4.94 o 
  -2  11   9        8.15       12.44      4.93 o 
  -1  11   9        2.04        1.86      4.41 o 
   0  11   9        3.52        1.67      6.74 o 
   1  11   9        1.49        1.84      4.27 o 
   2  11   9        3.22        1.02      4.15 o 
  -8  12   9        2.21        3.34      3.52 o 
  -7  12   9        1.33        6.06      4.09 o 
  -6  12   9        3.70        2.63      4.34 o 
  -5  12   9        1.72        1.74      4.47 o 
  -4  12   9        5.73        3.31      4.64 o 
  -3  12   9        6.85        5.52      4.51 o 
  -2  12   9        0.51        0.00      4.15 o 
  -1  12   9        0.04        0.27      4.60 o 
   0  12   9        3.17        1.52      3.36 o 
   1  12   9        0.65        0.26      4.42 o 
  -6  13   9        1.11        5.42      3.51 o 
  -5  13   9        0.73        3.56      3.91 o 
  -4  13   9        1.09        0.25      4.05 o 
  -3  13   9        3.37        0.26      4.95 o 
  -2  13   9        0.25        3.68      4.70 o 
  -1  13   9        2.12        0.80      4.47 o 
 -13   0  10       26.32       31.92      5.16 o 
 -12   0  10       20.46       17.03      5.33 o 
 -11   0  10        9.23        7.55      4.71 o 
 -10   0  10        0.00        2.97      4.43 o 
  -9   0  10      126.33      142.81      7.48 o 
  -8   0  10       36.24       49.11      5.47 o 
  -7   0  10       54.90       63.25      5.19 o 
  -6   0  10       13.31        7.17      3.17 o 
  -5   0  10        0.00        2.34      2.64 o 
  -4   0  10        2.90        3.61      3.36 o 
  -3   0  10       90.08       70.56      4.54 o 
  -2   0  10        5.41        3.84      3.09 o 
  -1   0  10       11.82       13.53      4.03 o 
   0   0  10        4.40        0.85      2.56 o 
   1   0  10        8.05        1.20      3.65 o 
   2   0  10        5.05        4.49      3.81 o 
   3   0  10       32.09       36.54      4.80 o 
   4   0  10        2.24        1.18      4.07 o 
   5   0  10        0.01        3.77      4.01 o 
   6   0  10        0.19        1.13      3.73 o 
 -13   1  10        4.68        1.15      4.06 o 
 -12   1  10        5.05        8.11      3.93 o 
 -11   1  10        1.69        1.70      4.40 o 
 -10   1  10       39.31       29.07      5.21 o 
  -9   1  10       29.37       36.99      5.11 o 
  -8   1  10       93.55       95.58      6.29 o 
  -7   1  10       18.38       10.77      3.62 o 
  -6   1  10       56.15       66.95      4.71 o 
  -5   1  10        0.06        0.47      2.85 o 
  -4   1  10       36.46       30.98      3.74 o 
  -3   1  10      122.72      118.22      5.46 o 
  -2   1  10       20.49       14.39      3.66 o 
  -1   1  10        1.13        0.04      3.46 o 
   0   1  10      128.31      124.35      4.56 o 
   1   1  10       62.47       79.96      5.62 o 
   2   1  10       34.78       36.13      4.89 o 
   3   1  10        2.08        0.00      3.68 o 
   4   1  10        9.85       13.40      3.94 o 
   5   1  10        0.75        4.60      3.71 o 
   6   1  10        0.61        0.21      3.71 o 
 -13   2  10        1.32        3.37      3.62 o 
 -12   2  10        4.70        2.99      4.02 o 
 -11   2  10       13.78       11.52      4.40 o 
 -10   2  10       16.20       17.14      4.43 o 
  -9   2  10       73.45       77.26      6.08 o 
  -8   2  10       44.81       52.97      5.02 o 
  -7   2  10       20.81       23.42      3.98 o 
  -6   2  10       12.46       15.43      3.76 o 
  -5   2  10        7.81       15.85      3.07 o 
  -4   2  10       54.34       56.77      4.33 o 
  -3   2  10       87.73       78.22      5.18 o 
  -2   2  10       45.36       50.66      5.10 o 
  -1   2  10      338.76      371.66      9.73 o 
   0   2  10       24.67       28.29      3.00 o 
   1   2  10       98.20      119.73      6.49 o 
   2   2  10       20.26       13.18      4.15 o 
   3   2  10        7.31        1.54      3.98 o 
   4   2  10        5.52        2.51      4.04 o 
   5   2  10        0.46        3.14      3.71 o 
   6   2  10        5.78        2.95      3.97 o 
 -13   3  10        2.68        2.94      3.31 o 
 -12   3  10        0.78        1.12      3.62 o 
 -11   3  10       11.74        6.78      4.26 o 
 -10   3  10        9.50       13.71      4.20 o 
  -9   3  10       38.34       39.47      5.15 o 
  -8   3  10       37.57       41.38      5.06 o 
  -7   3  10        0.10        1.90      3.37 o 
  -6   3  10       82.36       86.08      5.64 o 
  -5   3  10       81.50       76.42      4.91 o 
  -4   3  10       56.63       69.05      4.86 o 
  -3   3  10       90.21       72.62      5.08 o 
  -2   3  10      106.98       84.76      4.15 o 
  -1   3  10       42.12       38.02      5.15 o 
   0   3  10      152.02      164.90      5.34 o 
   1   3  10        9.95       16.74      4.00 o 
   2   3  10       39.11       40.95      5.19 o 
   3   3  10       10.60       16.23      3.75 o 
   4   3  10        6.06        5.41      4.04 o 
   5   3  10        1.19        1.33      3.78 o 
 -12   4  10        9.86        5.42      3.96 o 
 -11   4  10        3.18        3.62      3.62 o 
 -10   4  10       43.67       49.71      5.67 o 
  -9   4  10       18.14        7.99      4.85 o 
  -8   4  10       43.54       51.70      5.16 o 
  -7   4  10       49.23       46.19      4.66 o 
  -6   4  10       26.61       42.11      4.49 o 
  -5   4  10       16.43       14.69      4.12 o 
  -4   4  10       58.18       66.54      5.52 o 
  -3   4  10       54.31       71.42      4.98 o 
  -2   4  10      177.24      177.60      7.62 o 
  -1   4  10       18.95       10.75      4.32 o 
   0   4  10       63.28       60.96      9.11 o 
   1   4  10       30.89       29.88      4.99 o 
   2   4  10        4.71        4.35      4.19 o 
   3   4  10       13.64       18.02      4.31 o 
   4   4  10       12.04       10.24      4.27 o 
   5   4  10        2.96        4.12      4.12 o 
 -12   5  10        4.30        7.96      3.82 o 
 -11   5  10        0.40        0.46      3.93 o 
 -10   5  10        6.13        5.67      3.96 o 
  -9   5  10        3.15       10.89      4.06 o 
  -8   5  10       16.69        8.98      5.08 o 
  -7   5  10       17.73       28.31      4.77 o 
  -6   5  10       12.38       16.53      4.32 o 
  -5   5  10       49.10       50.77      4.77 o 
  -4   5  10       76.31       72.31      5.66 o 
  -3   5  10       14.39       14.57      4.37 o 
  -2   5  10       37.26       35.44      5.09 o 
  -1   5  10       16.31       23.83      4.28 o 
   0   5  10       44.39       54.72      5.22 o 
   1   5  10       45.12       52.52      5.65 o 
   2   5  10       10.35        6.85      4.30 o 
   3   5  10       23.67       19.84      4.87 o 
   4   5  10        1.86        1.31      3.52 o 
   5   5  10        0.44        1.04      3.44 o 
 -12   6  10        0.51        7.24      3.81 o 
 -11   6  10        2.17        5.49      3.87 o 
 -10   6  10        3.45        7.77      4.37 o 
  -9   6  10       31.51       21.13      5.28 o 
  -8   6  10       26.23       25.85      4.75 o 
  -7   6  10       55.39       51.92      5.57 o 
  -6   6  10       33.29       30.99      5.06 o 
  -5   6  10        8.68        8.51      4.30 o 
  -4   6  10        4.80        6.55      4.13 o 
  -3   6  10       21.19       29.06      4.17 o 
  -2   6  10       14.00        6.09      4.27 o 
  -1   6  10        0.39        1.70      4.05 o 
   0   6  10        5.19        7.25      3.37 o 
   1   6  10       34.05       29.11      5.11 o 
   2   6  10        3.36        3.81      3.73 o 
   3   6  10        1.02        1.57      3.87 o 
   4   6  10        3.17        1.29      3.85 o 
   5   6  10       12.38        9.18      3.80 o 
 -11   7  10        0.46        1.67      4.12 o 
 -10   7  10       12.13        8.09      4.33 o 
  -9   7  10       23.48       20.93      4.90 o 
  -8   7  10        6.64        3.41      4.63 o 
  -7   7  10       27.42       23.65      5.29 o 
  -6   7  10        6.40        7.28      4.18 o 
  -5   7  10        7.91       10.87      4.47 o 
  -4   7  10       27.10       24.84      4.86 o 
  -3   7  10        0.11        2.75      3.92 o 
  -2   7  10        0.10        4.24      4.24 o 
  -1   7  10        3.12        2.06      4.22 o 
   0   7  10       29.33       24.05      5.83 o 
   1   7  10        4.29        7.57      3.76 o 
   2   7  10        7.27       11.16      4.18 o 
   3   7  10        1.52        4.03      4.03 o 
   4   7  10        0.14        0.21      3.45 o 
 -11   8  10        2.90        7.70      3.96 o 
 -10   8  10        4.55        1.23      4.18 o 
  -9   8  10        0.46        0.00      4.01 o 
  -8   8  10        8.19        9.69      4.53 o 
  -7   8  10       11.36        2.46      4.74 o 
  -6   8  10       15.84       13.17      4.68 o 
  -5   8  10       11.72       17.45      4.71 o 
  -4   8  10        3.42        7.76      4.53 o 
  -3   8  10       29.95       31.58      5.52 o 
  -2   8  10        0.71        2.22      4.84 o 
  -1   8  10       26.49       26.40      5.29 o 
   0   8  10        1.61        4.17      5.38 o 
   1   8  10        8.18       14.63      3.54 o 
   2   8  10        1.40        3.95      3.95 o 
   3   8  10        0.21        1.54      3.45 o 
   4   8  10        2.70        8.05      3.45 o 
 -10   9  10        0.68        3.35      3.76 o 
  -9   9  10        0.92        1.49      4.18 o 
  -8   9  10       11.88        9.22      4.37 o 
  -7   9  10        1.38        1.01      4.60 o 
  -6   9  10        2.77        4.46      4.46 o 
  -5   9  10       12.55       17.31      4.74 o 
  -4   9  10        3.86        3.79      4.73 o 
  -3   9  10       11.74       14.25      5.00 o 
  -2   9  10        4.80        7.17      4.47 o 
  -1   9  10        7.14        6.97      5.10 o 
   0   9  10        7.12        0.67      4.09 o 
   1   9  10        0.59        1.99      4.23 o 
   2   9  10        3.55        7.38      4.04 o 
   3   9  10        3.01        4.05      3.62 o 
  -9  10  10        2.32        3.09      3.90 o 
  -8  10  10        0.86        3.67      4.10 o 
  -7  10  10        2.75        4.41      4.41 o 
  -6  10  10       31.21       26.48      5.12 o 
  -5  10  10        1.46        5.23      5.23 o 
  -4  10  10       31.28       39.81      5.82 o 
  -3  10  10        1.85        8.93      4.63 o 
  -2  10  10       18.64       16.18      5.44 o 
  -1  10  10        3.15        1.60      4.90 o 
   0  10  10        4.62        6.87      3.15 o 
   1  10  10        2.36        2.30      4.21 o 
   2  10  10        0.37        6.42      3.80 o 
  -8  11  10        4.46        9.10      3.68 o 
  -7  11  10        0.09        0.48      4.18 o 
  -6  11  10       12.81       11.17      4.56 o 
  -5  11  10        2.63       14.22      4.15 o 
  -4  11  10       14.37        9.09      5.20 o 
  -3  11  10        0.31        2.40      4.57 o 
  -2  11  10        3.89        3.24      4.88 o 
  -1  11  10        1.59        1.61      4.76 o 
   0  11  10        3.47        7.99      4.37 o 
   1  11  10        0.14        0.77      3.80 o 
  -6  12  10        1.53        0.95      4.14 o 
  -5  12  10        0.73        0.25      3.75 o 
  -4  12  10        1.24        5.09      4.31 o 
  -3  12  10        1.12        1.55      4.42 o 
  -2  12  10        0.74        3.17      4.84 o 
  -1  12  10        0.38        3.17      4.54 o 
 -13   0  11        3.10        4.77      4.17 o 
 -12   0  11        1.07        4.78      4.41 o 
 -11   0  11        0.24        1.06      4.75 o 
 -10   0  11        3.46        3.36      4.75 o 
  -9   0  11        5.82        2.87      4.35 o 
  -8   0  11       11.29        9.69      5.08 o 
  -7   0  11       35.35       51.26      4.57 o 
  -6   0  11        0.63        5.33      3.00 o 
  -5   0  11       37.21       38.68      3.86 o 
  -4   0  11        2.66        7.78      3.21 o 
  -3   0  11       31.96       34.13      4.05 o 
  -2   0  11       27.74       27.11      4.27 o 
  -1   0  11        4.83        9.79      3.85 o 
   0   0  11        8.36        4.29      2.77 o 
   1   0  11        0.15        0.86      3.95 o 
   2   0  11       11.24       13.45      4.19 o 
   3   0  11        5.89        5.38      4.37 o 
   4   0  11        3.06        3.97      4.22 o 
   5   0  11        0.01        3.95      3.95 o 
 -13   1  11        3.07        0.47      3.84 o 
 -12   1  11        5.40        5.53      4.08 o 
 -11   1  11       11.38       10.69      4.73 o 
 -10   1  11        6.65        4.45      4.80 o 
  -9   1  11        6.84        5.11      4.45 o 
  -8   1  11       17.58       17.87      4.72 o 
  -7   1  11        1.38        3.78      3.56 o 
  -6   1  11        9.04       10.15      3.55 o 
  -5   1  11       23.04       17.78      4.03 o 
  -4   1  11        6.83        5.90      3.60 o 
  -3   1  11       62.06       72.88      5.10 o 
  -2   1  11       61.69       62.09      5.13 o 
  -1   1  11       41.70       47.99      5.23 o 
   0   1  11       18.81       24.72      3.11 o 
   1   1  11        0.23        0.86      3.81 o 
   2   1  11        1.86        3.84      3.79 o 
   3   1  11        0.47        3.72      3.92 o 
   4   1  11        2.03        5.27      3.60 o 
   5   1  11        0.07        2.81      3.58 o 
 -13   2  11        0.17        0.00      3.63 o 
 -12   2  11        5.23       11.73      3.99 o 
 -11   2  11        3.47        4.15      4.28 o 
 -10   2  11        9.39        6.23      4.20 o 
  -9   2  11        0.81        0.22      4.12 o 
  -8   2  11       17.43       20.36      4.78 o 
  -7   2  11        5.31       10.80      3.87 o 
  -6   2  11        7.29        7.92      3.71 o 
  -5   2  11        5.64        6.36      3.55 o 
  -4   2  11       28.53       23.05      4.13 o 
  -3   2  11        9.69        6.40      4.05 o 
  -2   2  11      155.07      149.53      7.22 o 
  -1   2  11        7.03        6.36      4.29 o 
   0   2  11       47.47       56.29      3.76 o 
   1   2  11        7.66        7.63      4.06 o 
   2   2  11        2.23        6.09      3.82 o 
   3   2  11        3.24        5.72      3.74 o 
   4   2  11        6.75        5.40      3.95 o 
   5   2  11        1.32        3.62      3.62 o 
 -12   3  11        7.12       12.91      3.66 o 
 -11   3  11        1.40        0.00      4.06 o 
 -10   3  11       11.82        9.94      4.30 o 
  -9   3  11       10.23       15.07      4.01 o 
  -8   3  11       10.57       15.20      4.21 o 
  -7   3  11       15.49       10.08      4.54 o 
  -6   3  11        6.30       10.76      3.74 o 
  -5   3  11       13.70       14.83      4.03 o 
  -4   3  11       53.26       40.94      4.74 o 
  -3   3  11       87.02       89.39      5.76 o 
  -2   3  11       13.92        8.63      4.76 o 
  -1   3  11       73.49       71.59      5.96 o 
   0   3  11        3.07        1.04      2.88 o 
   1   3  11        7.01        0.67      4.02 o 
   2   3  11        2.73        3.17      4.41 o 
   3   3  11        1.04        0.90      4.05 o 
   4   3  11        4.49        0.67      4.02 o 
 -12   4  11        4.76        2.26      3.93 o 
 -11   4  11        4.91        1.65      3.97 o 
 -10   4  11        7.01        2.81      4.09 o 
  -9   4  11       19.95       24.76      4.85 o 
  -8   4  11        3.82        5.36      4.06 o 
  -7   4  11        1.22        0.41      3.78 o 
  -6   4  11        1.41        2.28      3.74 o 
  -5   4  11       45.40       59.91      4.92 o 
  -4   4  11       13.02        0.39      4.12 o 
  -3   4  11       46.54       35.31      5.22 o 
  -2   4  11       39.46       29.51      5.17 o 
  -1   4  11       21.80       15.84      4.75 o 
   0   4  11       62.53       69.43      4.28 o 
   1   4  11        1.38        1.13      4.27 o 
   2   4  11       11.08       11.37      4.27 o 
   3   4  11        0.54        4.96      3.81 o 
   4   4  11        0.76        1.51      3.35 o 
 -12   5  11        1.09        0.00      3.94 o 
 -11   5  11        1.63       10.22      3.87 o 
 -10   5  11        4.63       12.82      4.14 o 
  -9   5  11       13.29        6.24      4.38 o 
  -8   5  11        6.35       11.17      4.29 o 
  -7   5  11       15.10       13.69      4.52 o 
  -6   5  11        4.71        4.09      4.09 o 
  -5   5  11       23.40       18.49      4.25 o 
  -4   5  11       15.05       14.75      4.16 o 
  -3   5  11       17.92       10.39      4.29 o 
  -2   5  11       12.37       17.20      4.35 o 
  -1   5  11       18.73       21.08      4.59 o 
   0   5  11       14.44       21.79      3.38 o 
   1   5  11       21.69       16.40      4.67 o 
   2   5  11        1.36        1.59      4.12 o 
   3   5  11        0.41        1.79      3.29 o 
   4   5  11        5.46        0.00      4.02 o 
 -11   6  11        1.50        4.28      4.28 o 
 -10   6  11        7.14        2.95      4.42 o 
  -9   6  11        4.47        2.22      4.75 o 
  -8   6  11        1.68        1.47      4.46 o 
  -7   6  11        4.32        6.75      4.26 o 
  -6   6  11       39.06       39.55      5.45 o 
  -5   6  11        2.56        3.85      4.20 o 
  -4   6  11        9.10        6.30      4.46 o 
  -3   6  11        4.20        0.22      4.03 o 
  -2   6  11        0.51        4.51      3.65 o 
  -1   6  11        3.67       11.90      4.09 o 
   0   6  11        1.15        1.12      2.90 o 
   1   6  11        9.33        4.39      4.13 o 
   2   6  11        5.30        9.59      4.00 o 
   3   6  11        0.77        2.85      3.87 o 
 -11   7  11        0.69        3.77      3.90 o 
 -10   7  11        1.97        1.00      4.20 o 
  -9   7  11        2.23        2.51      4.50 o 
  -8   7  11       15.07       13.30      4.64 o 
  -7   7  11       14.41       17.47      4.69 o 
  -6   7  11       11.20        5.44      4.78 o 
  -5   7  11        2.23        1.24      4.41 o 
  -4   7  11        0.20        3.39      4.49 o 
  -3   7  11       11.51       10.24      4.55 o 
  -2   7  11        0.11        2.86      4.27 o 
  -1   7  11        8.55       18.56      4.17 o 
   0   7  11        9.01        8.75      3.13 o 
   1   7  11        0.07        1.18      3.60 o 
   2   7  11        6.94        5.90      4.07 o 
   3   7  11        3.57        1.28      3.63 o 
 -10   8  11        1.20        0.96      4.15 o 
  -9   8  11        0.18        7.24      3.86 o 
  -8   8  11        1.95        3.55      4.50 o 
  -7   8  11        0.53        2.54      4.58 o 
  -6   8  11        5.58        6.60      4.10 o 
  -5   8  11       10.33       11.73      4.58 o 
  -4   8  11        0.74        3.34      4.87 o 
  -3   8  11       11.15       12.81      5.11 o 
  -2   8  11        0.88        0.50      4.74 o 
  -1   8  11        0.91        4.57      4.57 o 
   0   8  11        2.17        2.89      3.40 o 
   1   8  11        0.07        1.63      3.92 o 
   2   8  11        3.98        2.23      3.89 o 
  -9   9  11        0.82        3.42      4.20 o 
  -8   9  11        1.76        4.74      4.74 o 
  -7   9  11        2.81        0.00      4.99 o 
  -6   9  11       16.63        1.78      5.78 o 
  -5   9  11        4.49        8.80      5.10 o 
  -4   9  11       29.54       46.36      5.66 o 
  -3   9  11        0.85        4.99      4.99 o 
  -2   9  11        2.78        2.13      5.12 o 
  -1   9  11        0.65        2.10      4.96 o 
   0   9  11        0.52        3.20      3.20 o 
   1   9  11        1.91        1.64      3.97 o 
  -8  10  11        5.02        0.72      4.03 o 
  -7  10  11        3.24        7.96      4.14 o 
  -6  10  11        6.42        2.31      4.83 o 
  -5  10  11        5.24        5.71      4.24 o 
  -4  10  11        6.73        5.00      4.95 o 
  -3  10  11        1.26        1.32      4.98 o 
  -2  10  11        7.08       14.71      5.01 o 
  -1  10  11        0.76        5.00      5.00 o 
   0  10  11        0.46        6.25      2.99 o 
  -7  11  11        1.38        3.31      4.18 o 
  -6  11  11        0.83        0.48      4.19 o 
  -5  11  11        2.80        2.51      4.40 o 
  -4  11  11        0.26        6.73      4.41 o 
  -3  11  11        0.63        3.69      4.64 o 
  -2  11  11        1.35        1.06      5.07 o 
  -1  11  11        1.27        4.40      5.02 o 
 -12   0  12        0.23        2.14      4.45 o 
 -11   0  12        8.92        6.55      4.48 o 
 -10   0  12        0.19        1.86      4.53 o 
  -9   0  12        2.14        8.52      4.12 o 
  -8   0  12        0.09        5.82      4.11 o 
  -7   0  12        0.93        6.00      3.62 o 
  -6   0  12        5.63        1.00      3.67 o 
  -5   0  12        4.78        7.59      3.53 o 
  -4   0  12       15.44       11.96      3.88 o 
  -3   0  12       39.70       33.45      4.50 o 
  -2   0  12        3.88        2.57      4.03 o 
  -1   0  12        0.14        4.35      3.74 o 
   0   0  12       43.10       45.54     14.09 o 
   1   0  12       19.85       28.81      4.59 o 
   2   0  12        6.93        8.08      4.11 o 
   3   0  12        5.49        2.52      4.14 o 
 -12   1  12        1.51        5.34      4.39 o 
 -11   1  12        0.44        1.57      4.33 o 
 -10   1  12        5.86       13.06      4.72 o 
  -9   1  12       32.07       24.16      5.11 o 
  -8   1  12       16.88       17.82      4.55 o 
  -7   1  12       45.61       40.30      4.94 o 
  -6   1  12        3.33        2.99      3.52 o 
  -5   1  12       13.40        8.88      3.50 o 
  -4   1  12        4.58        6.89      3.38 o 
  -3   1  12        6.96        5.46      4.00 o 
  -2   1  12        0.33        5.05      3.65 o 
  -1   1  12       15.45       10.32      4.63 o 
   0   1  12        9.87       12.03      3.08 o 
   1   1  12        8.56        4.51      4.07 o 
   2   1  12        7.87        5.73      4.17 o 
   3   1  12        0.42        2.03      3.56 o 
 -12   2  12        6.02        3.14      4.09 o 
 -11   2  12        5.48        6.77      4.46 o 
 -10   2  12       12.77       15.44      4.57 o 
  -9   2  12        6.65        4.32      4.24 o 
  -8   2  12        0.98        0.91      4.14 o 
  -7   2  12        3.07        1.73      3.83 o 
  -6   2  12        5.77        6.55      4.00 o 
  -5   2  12        7.14       15.50      3.63 o 
  -4   2  12       17.16       16.38      3.91 o 
  -3   2  12        6.14        4.40      3.93 o 
  -2   2  12       28.35       26.02      4.32 o 
  -1   2  12        2.86        7.50      3.74 o 
   0   2  12       13.96       21.18      4.65 o 
   1   2  12        7.83       14.09      4.33 o 
   2   2  12        2.22        3.43      4.17 o 
   3   2  12        1.43        4.22      3.86 o 
 -12   3  12        4.20        0.23      4.09 o 
 -11   3  12        4.64        5.11      4.07 o 
 -10   3  12        9.45        3.44      4.29 o 
  -9   3  12        4.19        6.45      4.36 o 
  -8   3  12       16.08       12.84      4.20 o 
  -7   3  12        0.57        2.19      3.92 o 
  -6   3  12       11.66        7.16      3.96 o 
  -5   3  12       11.16       16.07      4.16 o 
  -4   3  12       11.24       17.22      4.09 o 
  -3   3  12        9.13        6.43      4.08 o 
  -2   3  12       12.72       14.87      4.31 o 
  -1   3  12        1.04        1.31      4.22 o 
   0   3  12        7.98        9.07      2.86 o 
   1   3  12        4.86        1.13      4.18 o 
   2   3  12        1.92        3.86      4.04 o 
   3   3  12        0.11        1.09      3.52 o 
 -12   4  12        1.22        3.79      3.79 o 
 -11   4  12        3.64        2.61      4.32 o 
 -10   4  12        4.84        0.25      4.32 o 
  -9   4  12        0.02        1.21      4.08 o 
  -8   4  12        0.30        2.34      3.77 o 
  -7   4  12        0.26        4.06      3.79 o 
  -6   4  12       13.31       16.64      4.51 o 
  -5   4  12        6.11        8.83      3.93 o 
  -4   4  12       16.90       10.06      4.26 o 
  -3   4  12       14.27        7.33      4.17 o 
  -2   4  12        6.89        1.97      4.49 o 
  -1   4  12       20.73       19.97      4.93 o 
   0   4  12        1.24        3.21      3.21 o 
   1   4  12        6.87        0.68      4.54 o 
   2   4  12        1.97        4.06      4.12 o 
   3   4  12        0.26        0.21      3.29 o 
 -11   5  12        2.61        0.94      3.69 o 
 -10   5  12        0.57        0.49      4.15 o 
  -9   5  12        1.03        3.40      4.23 o 
  -8   5  12        1.74        1.20      4.07 o 
  -7   5  12        4.18        2.12      4.18 o 
  -6   5  12       12.28       10.97      4.56 o 
  -5   5  12        2.42        2.70      3.86 o 
  -4   5  12       19.01       20.83      4.47 o 
  -3   5  12        1.20        2.69      4.05 o 
  -2   5  12       13.40       16.62      4.67 o 
  -1   5  12        1.71        2.52      3.98 o 
   0   5  12        1.26        1.51      3.09 o 
   1   5  12        0.01        1.15      3.84 o 
   2   5  12        1.76        0.00      3.97 o 
   3   5  12        1.58        4.58      3.47 o 
 -11   6  12        0.34        2.11      3.61 o 
 -10   6  12        0.25        0.24      3.88 o 
  -9   6  12        2.00        0.49      4.18 o 
  -8   6  12        0.01        4.02      4.15 o 
  -7   6  12       13.32       14.13      5.03 o 
  -6   6  12        4.58        6.21      4.48 o 
  -5   6  12        0.61        4.47      4.47 o 
  -4   6  12        8.46       11.72      4.42 o 
  -3   6  12        0.04        3.29      4.51 o 
  -2   6  12        0.89        2.12      4.13 o 
  -1   6  12        3.09        2.36      4.51 o 
   0   6  12        4.95        5.64      2.74 o 
   1   6  12        2.39        9.19      3.69 o 
   2   6  12        2.65        0.88      3.66 o 
 -10   7  12        0.69        5.58      3.81 o 
  -9   7  12        1.00        2.51      4.25 o 
  -8   7  12        2.81        7.13      4.50 o 
  -7   7  12        0.30        2.82      4.59 o 
  -6   7  12        1.53        4.66      4.66 o 
  -5   7  12        4.20        2.96      4.20 o 
  -4   7  12        6.44        7.36      4.33 o 
  -3   7  12        1.18        1.23      4.48 o 
  -2   7  12        0.29        0.50      4.05 o 
  -1   7  12        1.38        6.76      3.82 o 
   0   7  12        1.19        0.83      3.01 o 
   1   7  12        3.82        4.54      3.83 o 
  -9   8  12        1.17        1.23      4.26 o 
  -8   8  12        5.05       13.42      4.12 o 
  -7   8  12        0.77        0.26      4.24 o 
  -6   8  12        3.92        0.00      4.60 o 
  -5   8  12        1.15        1.30      4.54 o 
  -4   8  12        1.24        1.04      4.92 o 
  -3   8  12        2.38        0.00      4.40 o 
  -2   8  12        2.35        1.51      4.66 o 
  -1   8  12        1.80        1.46      4.45 o 
   0   8  12        0.03        4.04      4.96 o 
   1   8  12        1.00        2.45      3.78 o 
  -8   9  12        1.49        9.83      3.76 o 
  -7   9  12        1.89        3.79      4.39 o 
  -6   9  12        0.21        0.77      4.71 o 
  -5   9  12        5.27        4.71      4.69 o 
  -4   9  12        0.29        7.67      4.76 o 
  -3   9  12        0.84        6.86      4.45 o 
  -2   9  12        0.28        1.27      4.38 o 
  -1   9  12        1.09        0.48      4.31 o 
   0   9  12        0.57        2.05      3.95 o 
  -7  10  12        0.61        4.54      4.54 o 
  -6  10  12        2.17        1.26      4.40 o 
  -5  10  12        1.04        4.39      4.39 o 
  -4  10  12        3.90        3.63      5.01 o 
  -3  10  12        0.99        3.40      4.87 o 
  -2  10  12        2.31        4.39      4.60 o 
 -12   0  13        0.06        3.95      4.30 o 
 -11   0  13        0.23        1.90      4.73 o 
 -10   0  13        0.05        2.69      4.40 o 
  -9   0  13        2.53        0.53      4.87 o 
  -8   0  13        3.92        1.21      4.35 o 
  -7   0  13        0.00        5.19      3.98 o 
  -6   0  13        6.64        2.96      3.95 o 
  -5   0  13        0.16        0.00      3.68 o 
  -4   0  13        9.12        8.60      3.69 o 
  -3   0  13        9.35       10.93      4.01 o 
  -2   0  13        1.17        7.49      3.10 o 
  -1   0  13        2.08        2.16      4.04 o 
   0   0  13        1.93        9.80      2.67 o 
   1   0  13        0.69        1.56      3.67 o 
   2   0  13        0.04        3.29      3.63 o 
 -12   1  13        1.57        9.07      4.19 o 
 -11   1  13        3.33        3.91      4.73 o 
 -10   1  13        3.37        7.55      4.58 o 
  -9   1  13       22.14       26.91      5.56 o 
  -8   1  13        0.54       10.26      3.70 o 
  -7   1  13       29.87       38.84      5.00 o 
  -6   1  13        5.95       10.04      3.69 o 
  -5   1  13        3.28        4.54      3.60 o 
  -4   1  13        6.81        3.48      3.68 o 
  -3   1  13        4.14        5.37      3.93 o 
  -2   1  13        1.76        0.86      3.46 o 
  -1   1  13        3.76        4.14      4.14 o 
   0   1  13        8.81        5.74      2.78 o 
   1   1  13        0.03        3.36      3.48 o 
   2   1  13        1.04        7.85      3.33 o 
 -11   2  13        0.01        6.30      4.11 o 
 -10   2  13        2.53        7.36      4.11 o 
  -9   2  13        2.25        1.97      4.31 o 
  -8   2  13        0.42        2.38      3.91 o 
  -7   2  13        2.65        8.79      3.82 o 
  -6   2  13        2.55        3.91      3.91 o 
  -5   2  13        1.36        1.28      4.14 o 
  -4   2  13       11.62       13.85      3.95 o 
  -3   2  13        4.99        3.40      3.91 o 
  -2   2  13        6.23        4.77      3.81 o 
  -1   2  13        0.43        0.65      3.82 o 
   0   2  13        1.88        5.83      2.91 o 
   1   2  13        0.07        6.69      3.55 o 
   2   2  13        0.30        0.63      3.52 o 
 -11   3  13        2.78        2.92      4.44 o 
 -10   3  13        0.54        5.70      4.06 o 
  -9   3  13        0.04        0.49      4.22 o 
  -8   3  13        5.49        0.23      4.24 o 
  -7   3  13        1.36        1.37      4.09 o 
  -6   3  13       14.61        9.10      4.02 o 
  -5   3  13        4.41        6.94      3.85 o 
  -4   3  13       16.10        8.43      4.05 o 
  -3   3  13        6.92       11.99      3.92 o 
  -2   3  13        2.37        0.67      4.07 o 
  -1   3  13        9.91        4.03      4.24 o 
   0   3  13        2.39        7.84      5.42 o 
   1   3  13        2.91        3.79      3.40 o 
   2   3  13        0.13        0.21      3.62 o 
 -11   4  13        2.18        3.29      4.02 o 
 -10   4  13        2.16        1.72      4.22 o 
  -9   4  13        0.23        0.50      3.94 o 
  -8   4  13        2.96        4.80      4.00 o 
  -7   4  13        5.21        3.27      4.40 o 
  -6   4  13        2.87        5.92      4.03 o 
  -5   4  13        1.04        0.90      4.18 o 
  -4   4  13        2.61        5.57      4.18 o 
  -3   4  13        0.60        1.13      4.16 o 
  -2   4  13        5.92        6.78      4.43 o 
  -1   4  13        4.57        0.91      4.33 o 
   0   4  13        0.70        2.15      2.75 o 
   1   4  13        0.01        3.54      3.67 o 
 -11   5  13        1.67        3.19      4.06 o 
 -10   5  13        1.53        1.21      4.46 o 
  -9   5  13        0.86        5.84      4.02 o 
  -8   5  13        4.55        2.67      4.21 o 
  -7   5  13        8.82        8.09      4.04 o 
  -6   5  13        2.85        5.16      3.75 o 
  -5   5  13        2.18        2.33      4.11 o 
  -4   5  13        1.76        2.32      4.21 o 
  -3   5  13        2.21        0.93      4.03 o 
  -2   5  13        0.98        0.47      4.23 o 
  -1   5  13        1.04        0.69      4.31 o 
   0   5  13        1.13        2.10      2.85 o 
   1   5  13        3.14        5.25      3.67 o 
 -10   6  13        1.72        3.36      3.58 o 
  -9   6  13        1.27        1.70      4.02 o 
  -8   6  13        5.14        3.68      4.07 o 
  -7   6  13        3.17        4.13      4.13 o 
  -6   6  13        0.62        4.47      4.47 o 
  -5   6  13        2.53        6.23      4.26 o 
  -4   6  13        1.74        9.50      4.33 o 
  -3   6  13        4.34        5.20      4.35 o 
  -2   6  13        3.09        7.07      4.40 o 
  -1   6  13        1.10        2.55      4.47 o 
   0   6  13        1.51        2.93      2.94 o 
  -9   7  13        0.71        8.10      3.83 o 
  -8   7  13        6.52       11.84      3.65 o 
  -7   7  13        0.19        4.24      4.31 o 
  -6   7  13        0.06        1.48      4.08 o 
  -5   7  13        0.63        0.25      4.50 o 
  -4   7  13        0.33        0.49      4.48 o 
  -3   7  13        3.77        1.46      4.64 o 
  -2   7  13        2.62        0.46      4.37 o 
  -1   7  13        0.69        3.24      4.21 o 
   0   7  13        4.74        7.64      2.78 o 
  -8   8  13        0.15        4.93      4.20 o 
  -7   8  13        0.96        3.02      4.52 o 
  -6   8  13        0.39        4.36      4.58 o 
  -5   8  13        1.51        3.27      4.40 o 
  -4   8  13        2.22        7.69      4.26 o 
  -3   8  13        2.43        6.12      4.47 o 
  -2   8  13        2.09       11.43      4.01 o 
  -1   8  13        2.05        1.60      4.17 o 
  -7   9  13        2.38        4.84      4.84 o 
  -6   9  13        0.08        0.50      4.40 o 
  -5   9  13       10.76        3.04      5.07 o 
  -4   9  13        2.73        2.54      4.87 o 
  -3   9  13        1.14        6.58      3.91 o 
 -11   0  14        0.00        2.14      4.65 o 
 -10   0  14        3.60        8.81      5.14 o 
  -9   0  14       12.86        7.77      4.87 o 
  -8   0  14        0.03        3.19      4.22 o 
  -7   0  14       20.63       20.09      4.40 o 
  -6   0  14        4.91        2.85      4.08 o 
  -5   0  14        4.16        1.05      3.53 o 
  -4   0  14        3.62        4.11      3.64 o 
  -3   0  14        0.63        1.64      3.45 o 
  -2   0  14        2.04        1.47      3.55 o 
  -1   0  14        1.55        0.21      3.86 o 
   0   0  14        9.47        8.03      4.54 o 
   1   0  14        0.39        2.26      3.09 o 
 -11   1  14        2.60        7.44      4.00 o 
 -10   1  14        0.08        2.85      4.38 o 
  -9   1  14        6.45       11.87      4.71 o 
  -8   1  14        0.66        5.33      4.22 o 
  -7   1  14        7.66        6.45      4.41 o 
  -6   1  14        0.53        2.19      3.92 o 
  -5   1  14        1.85        6.60      3.39 o 
  -4   1  14        0.50        1.04      3.43 o 
  -3   1  14        0.04        4.20      3.36 o 
  -2   1  14        1.56        1.49      3.62 o 
  -1   1  14        1.90        2.99      3.91 o 
   0   1  14        2.93        2.67      2.97 o 
 -11   2  14        1.10        5.67      4.25 o 
 -10   2  14        0.66        0.24      4.46 o 
  -9   2  14        9.01        4.21      4.93 o 
  -8   2  14        1.25        1.21      3.97 o 
  -7   2  14        7.12       10.82      4.27 o 
  -6   2  14        3.68        0.00      3.93 o 
  -5   2  14        0.86        1.07      3.88 o 
  -4   2  14        4.96        3.74      3.74 o 
  -3   2  14        1.72        0.43      3.54 o 
  -2   2  14        2.13        4.12      4.12 o 
  -1   2  14        1.44        2.38      3.78 o 
   0   2  14        1.53        4.38      2.41 o 
 -10   3  14        0.28        4.14      4.40 o 
  -9   3  14        0.18        0.75      4.31 o 
  -8   3  14        1.52        3.09      3.94 o 
  -7   3  14        2.57        6.71      3.81 o 
  -6   3  14        0.19        0.21      3.92 o 
  -5   3  14        0.40        3.98      3.47 o 
  -4   3  14        0.70        1.99      3.56 o 
  -3   3  14        0.60        3.05      3.89 o 
  -2   3  14        1.85        5.45      3.57 o 
  -1   3  14        1.94        2.61      3.84 o 
   0   3  14        0.33        1.94      2.61 o 
 -10   4  14        0.13        2.63      3.83 o 
  -9   4  14        0.20        3.62      3.80 o 
  -8   4  14        2.31        2.85      4.32 o 
  -7   4  14        1.90        4.04      4.04 o 
  -6   4  14        0.07        2.53      3.75 o 
  -5   4  14        3.56        1.13      3.79 o 
  -4   4  14        2.31        2.00      4.30 o 
  -3   4  14        4.19        3.10      3.99 o 
  -2   4  14        0.78        6.87      3.49 o 
  -1   4  14        1.71        3.27      3.72 o 
   0   4  14        1.62        3.59      2.43 o 
  -9   5  14        0.43        4.08      4.08 o 
  -8   5  14        4.36        1.67      4.38 o 
  -7   5  14        0.89        5.66      3.87 o 
  -6   5  14        0.83        7.67      3.85 o 
  -5   5  14        1.26        1.16      3.70 o 
  -4   5  14        0.03        8.20      4.28 o 
  -3   5  14        0.11        0.91      4.27 o 
  -2   5  14        1.10        4.08      4.08 o 
  -1   5  14        0.31        1.09      3.68 o 
  -9   6  14        0.39        1.16      4.32 o 
  -8   6  14        0.70        2.83      4.08 o 
  -7   6  14        3.63       11.35      3.96 o 
  -6   6  14        0.50        3.53      4.08 o 
  -5   6  14        4.13        4.66      4.24 o 
  -4   6  14        2.74        2.54      4.26 o 
  -3   6  14        1.52        3.64      4.03 o 
  -2   6  14        3.10        1.12      3.93 o 
  -8   7  14        1.89        1.64      3.94 o 
  -7   7  14        1.50        4.23      3.95 o 
  -6   7  14        4.78        6.60      4.11 o 
  -5   7  14        0.28        0.70      4.23 o 
  -4   7  14        0.86        4.11      4.11 o 
  -3   7  14        1.22        1.58      4.35 o 
  -9   0  15       10.18        4.25      4.66 o 
  -8   0  15        2.21        4.31      4.04 o 
  -7   0  15        1.83        2.96      4.05 o 
  -6   0  15        1.16        4.30      4.30 o 
  -5   0  15        0.10        1.45      3.54 o 
  -4   0  15        0.00        3.21      3.67 o 
  -3   0  15        0.01        1.79      3.68 o 
  -2   0  15        0.05        3.74      3.74 o 
  -9   1  15        1.44        2.93      4.36 o 
  -8   1  15        2.63        0.95      4.50 o 
  -7   1  15        0.14        5.66      3.65 o 
  -6   1  15        2.07        1.73      3.47 o 
  -5   1  15        1.39        4.40      3.54 o 
  -4   1  15        0.84        2.66      3.48 o 
  -3   1  15        2.20        2.23      3.73 o 
  -2   1  15        3.81        2.19      3.71 o 
  -9   2  15        7.76        5.02      4.63 o 
  -8   2  15        6.47        9.80      4.23 o 
  -7   2  15        1.58        3.60      4.03 o 
  -6   2  15        0.54        3.92      3.73 o 
  -5   2  15        0.09        0.64      3.65 o 
  -4   2  15        2.25        0.62      3.64 o 
  -3   2  15        0.28        1.03      3.54 o 
  -2   2  15        1.47        4.84      3.59 o 
  -9   3  15        0.35        1.17      3.82 o 
  -8   3  15        2.73        3.69      4.26 o 
  -7   3  15        2.26        3.37      3.71 o 
  -6   3  15        0.95        0.44      3.97 o 
  -5   3  15        0.56        0.64      3.54 o 
  -4   3  15        0.42        3.58      3.58 o 
  -3   3  15        0.05        3.55      3.55 o 
  -2   3  15        0.47        2.23      3.58 o 
  -8   4  15        3.20        3.85      4.00 o 
  -7   4  15        0.42        2.91      3.65 o 
  -6   4  15        0.25        5.07      3.65 o 
  -5   4  15        0.50        2.59      3.51 o 
  -4   4  15        0.35        0.21      3.67 o 
  -3   4  15        0.36        0.21      3.92 o 
  -7   5  15        0.96        0.67      3.79 o 
  -6   5  15        0.46        4.12      4.12 o 
  -5   5  15        2.69        2.17      3.70 o 
  -4   5  15        0.03        4.45      3.80 o 
  -6   0  16        1.37        2.81      3.32 o 
                                                 
